# Supplementary material for: The global mismatch between equitable carbon dioxide removal liability and capacity
Source: Natl Sci Rev. 2023 Oct 1;10(12):nwad254. doi: 10.1093/nsr/nwad254 (PMC10659237; doi:10.1093/nsr/nwad254)
Supplement: nwad254_Supplemental_Files [file nwad254_supplemental_files.zip]

Archive with 2 entries (2 files):
- Supplementary information_Yang et al..docx
- Supplementary data_Yang et al._Equitable_CDR_share_170 countries.xlsx
