# Supplementary material for: The global mismatch between equitable carbon dioxide removal liability and capacity
Source: Natl Sci Rev. 2023 Oct 1;10(12):nwad254. doi: 10.1093/nsr/nwad254 (PMC10659237; doi:10.1093/nsr/nwad254)
Supplement: nwad254_Supplemental_Files [file nwad254_supplemental_files.zip › Supplementary data_Yang et al._Equitable_CDR_share_170 countries.xlsx]

## Sheet: Note
This dataset provides equitable CDR share to residual GHG emissions for 170 countries. Equitable CDR share = Equitable CDR (under six equity principles) / Total GHG emissions = Equitable CDR (under six equity principles) / (Net GHG from IPCC SR1.5 database + Equitable CDR)
scenario	Thirteen IAM scenarios that provides global CDR pathways
principle	Full name
CAP	Capability
CAPcap	Capability_with threshold
EPC	Equal per capita
EPCcap	Equal per capita_with threshold
RES	Responsibility
REScap	Responsibility_with threshold
country	corresponding iso-3 code

## Sheet: CDR_share
country	IAM scenario	principle	2020	2021	2022	2023	2024	2025	2026	2027	2028	2029	2030	2031	2032	2033	2034	2035	2036	2037	2038	2039	2040	2041	2042	2043	2044	2045	2046	2047	2048	2049	2050	2051	2052	2053	2054	2055	2056	2057	2058	2059	2060	2061	2062	2063	2064	2065	2066
AFG	SSP1_AIMCGE	CAP	0	1.18724e-05	2.52587e-05	4.13291e-05	6.11277e-05	8.56232e-05	0.000117584	0.000157052	0.000206001	0.000262086	0.000319545	0.00332222	0.00669931	0.0104079	0.0144475	0.0188047	0.0234626	0.0283728	0.0337434	0.0391516	0.0452326	0.0547664	0.0652424	0.0757962	0.08701	0.0985075	0.10997	0.122527	0.134522	0.147955	0.16071	0.174469	0.188344	0.202417	0.216768	0.230997	0.245284	0.259833	0.274027	0.289018	0.301643	0.31004	0.317886	0.32701	0.335768	0.34237	0.350157
AFG	SSP1_AIMCGE	CAPcap	0	0	0	0	0	0	0	0	0	0	0	0	0	0	0	0	0	0	0	0	0	0	0	0	0	0	0	0	0.134973	0.148193	0.16098	0.174773	0.188488	0.202579	0.216947	0.231194	0.245306	0.259857	0.274052	0.289018	0.301643	0.31004	0.317886	0.32701	0.335768	0.34237	0.350157
AFG	SSP1_AIMCGE	EPC	0	9.09928e-05	0.000194911	0.000318394	0.000468109	0.000653546	0.00088902	0.00117991	0.00152603	0.00191076	0.00228422	0.022994	0.0444468	0.0660717	0.0883996	0.10997	0.130748	0.151232	0.171483	0.19018	0.209445	0.239344	0.268646	0.294805	0.319607	0.34311	0.363204	0.38421	0.402079	0.420951	0.437015	0.453011	0.468604	0.483117	0.496601	0.509009	0.521619	0.532778	0.543784	0.554021	0.561922	0.565232	0.569012	0.572179	0.57522	0.576575	0.579858
AFG	SSP1_AIMCGE	EPCcap	0	0	0	0	0	0	0	0	0	0	0	0	0	0	0	0	0	0	0	0	0	0	0	0	0	0	0	0	0.407064	0.423733	0.439855	0.455898	0.470067	0.484601	0.498103	0.510529	0.521802	0.53296	0.543966	0.554021	0.561922	0.565232	0.569012	0.572179	0.57522	0.576575	0.579858
AFG	SSP1_AIMCGE	RES	0	1.0427e-05	2.20252e-05	3.5592e-05	5.17841e-05	7.14704e-05	9.61214e-05	0.000126096	0.000161547	0.000199853	0.000236176	0.00239435	0.00467316	0.00703037	0.00949096	0.011968	0.0144051	0.0168791	0.0193917	0.0217701	0.0243449	0.0285313	0.0329694	0.0371677	0.041359	0.045545	0.0493391	0.0534907	0.0571989	0.0613231	0.0649544	0.0688528	0.0727024	0.0765066	0.0802678	0.083989	0.0876721	0.0913191	0.0949315	0.0985104	0.101377	0.102575	0.103771	0.104964	0.106155	0.106687	0.107882
AFG	SSP1_AIMCGE	REScap	0	0	0	0	0	0	0	0	0	0	0	0	0	0	0	0	0	0	0	0	0	0	0	0	0	0	0	0	0.000435662	0.000931473	0.00147892	0.00209071	0.00276058	0.00348752	0.00427056	0.00510878	0.00600123	0.00694705	0.00794537	0.00899525	0.0100272	0.0109108	0.0118132	0.0127341	0.0136733	0.0145371	0.0155132
AFG	SSP1_GCAM	CAP	0.000943546	0.00189661	0.00291919	0.00404638	0.00526402	0.00659443	0.00801492	0.00953138	0.0111551	0.0128111	0.014506	0.0166261	0.0188669	0.0210566	0.0233439	0.025824	0.0281925	0.030751	0.0334338	0.0360416	0.0388767	0.0445942	0.0504285	0.0565357	0.0630518	0.0696774	0.0768501	0.0840368	0.0917343	0.0992376	0.107494	0.121033	0.134913	0.14936	0.164548	0.179276	0.195123	0.210892	0.226963	0.243853	0.260453	0.276216	0.294507	0.312258	0.33097	0.348742	0.367678
AFG	SSP1_GCAM	CAPcap	0	0	0	0	0	0	0	0	0	0	0	0	0	0	0	0	0	0	0	0	0	0	0	0	0	0	0	0	0.0919379	0.0994085	0.107688	0.121129	0.135025	0.149488	0.164694	0.179441	0.195141	0.210913	0.226985	0.243853	0.260453	0.276216	0.294507	0.312258	0.33097	0.348742	0.367678
AFG	SSP1_GCAM	EPC	0.00711752	0.0143233	0.0220099	0.0302839	0.0389294	0.0479456	0.0574219	0.0669288	0.0763267	0.0858997	0.095053	0.105829	0.116506	0.126283	0.135743	0.144975	0.15364	0.162107	0.169761	0.177005	0.184081	0.201618	0.217848	0.233625	0.248639	0.263216	0.277482	0.290531	0.303669	0.315478	0.327994	0.350762	0.372269	0.392515	0.412225	0.430043	0.447883	0.465313	0.481487	0.497321	0.513023	0.526719	0.5412	0.555022	0.570225	0.583715	0.597958
AFG	SSP1_GCAM	EPCcap	0	0	0	0	0	0	0	0	0	0	0	0	0	0	0	0	0	0	0	0	0	0	0	0	0	0	0	0	0.306667	0.317945	0.330541	0.352086	0.373644	0.393931	0.413681	0.431534	0.448064	0.465496	0.481671	0.497321	0.513023	0.526719	0.5412	0.555022	0.570225	0.583715	0.597958
AFG	SSP1_GCAM	RES	0.000827455	0.00165813	0.00253192	0.00346558	0.00444283	0.00545639	0.00652141	0.0075853	0.00865696	0.0097249	0.0107361	0.0119756	0.0132089	0.0143301	0.0154334	0.0165199	0.0175291	0.0185204	0.0194286	0.0203193	0.0211949	0.0235769	0.0258339	0.0281311	0.0303955	0.0326308	0.0349456	0.037137	0.0394243	0.0415826	0.043851	0.0483807	0.052849	0.0574179	0.0621217	0.0666379	0.0715046	0.0763848	0.0812798	0.0864126	0.0915811	0.0965541	0.102082	0.107691	0.113963	0.120062	0.126922
AFG	SSP1_GCAM	REScap	0	0	0	0	0	0	0	0	0	0	0	0	0	0	0	0	0	0	0	0	0	0	0	0	0	0	0	0	0.000651708	0.00136444	0.0021402	0.00313041	0.00425028	0.00550819	0.00690762	0.00841153	0.0100829	0.0118792	0.013798	0.0158773	0.0180816	0.0203562	0.0228647	0.0255054	0.0284295	0.0314251	0.0347548
AFG	SSP1_IMAGE	CAP	0.0241642	0.028205	0.0327574	0.0377922	0.04362	0.0499874	0.056785	0.0643342	0.0726108	0.0811142	0.0902344	0.103143	0.11797	0.133462	0.150086	0.168577	0.187667	0.207564	0.22866	0.247846	0.26701	0.280178	0.292033	0.306129	0.318161	0.329763	0.342554	0.354441	0.364803	0.375277	0.385719	0.395423	0.404125	0.41278	0.421304	0.429457	0.437934	0.445968	0.453415	0.462256	0.47042	0.48029	0.489489	0.501046	0.512157	0.525433	0.538028
AFG	SSP1_IMAGE	CAPcap	0	0	0	0	0	0	0	0	0	0	0	0	0	0	0	0	0	0	0	0	0	0	0	0	0	0	0	0	0.365635	0.375725	0.386196	0.395638	0.404355	0.413025	0.421564	0.429732	0.437963	0.445999	0.453447	0.462256	0.47042	0.48029	0.489489	0.501046	0.512157	0.525433	0.538028
AFG	SSP1_IMAGE	EPC	0.158382	0.181466	0.206158	0.231216	0.257637	0.284151	0.311588	0.338471	0.364653	0.389653	0.414254	0.445704	0.478352	0.508267	0.53663	0.564783	0.590634	0.614284	0.637071	0.6541	0.670319	0.678346	0.68452	0.691559	0.697262	0.701826	0.707089	0.710914	0.713619	0.716298	0.718811	0.720912	0.721578	0.722298	0.723072	0.723901	0.724475	0.725558	0.726491	0.727114	0.728098	0.730581	0.733094	0.736542	0.741497	0.746785	0.751804
AFG	SSP1_IMAGE	EPCcap	0	0	0	0	0	0	0	0	0	0	0	0	0	0	0	0	0	0	0	0	0	0	0	0	0	0	0	0	0.717576	0.718617	0.721142	0.722083	0.722759	0.723491	0.724278	0.725119	0.724622	0.725704	0.726638	0.727114	0.728098	0.730581	0.733094	0.736542	0.741497	0.746785	0.751804
AFG	SSP1_IMAGE	RES	0.0212948	0.0247469	0.0285112	0.0325497	0.0370243	0.0417304	0.0468231	0.052143	0.0576526	0.0633029	0.0690327	0.077247	0.0865472	0.0959325	0.105776	0.116107	0.126955	0.137661	0.148806	0.157965	0.167231	0.171718	0.17534	0.179843	0.183452	0.18615	0.189742	0.192415	0.19418	0.195955	0.197741	0.199231	0.199895	0.200621	0.201404	0.202241	0.20313	0.20407	0.205057	0.206093	0.207174	0.209812	0.212446	0.215776	0.2205	0.22593	0.231358
AFG	SSP1_IMAGE	REScap	0	0	0	0	0	0	0	0	0	0	0	0	0	0	0	0	0	0	0	0	0	0	0	0	0	0	0	0	0.00231014	0.00466005	0.00704892	0.00947051	0.0118838	0.0143282	0.0168036	0.0193097	0.0218464	0.0244134	0.0270106	0.0296377	0.0322947	0.0352803	0.038319	0.0415632	0.0451974	0.0490906	0.0530744
AFG	SSP1_MESSAGE	CAP	0.0255028	0.0295763	0.0342785	0.0393006	0.0453982	0.0516334	0.0584963	0.0661036	0.073858	0.0819026	0.0901558	0.0993104	0.109053	0.119187	0.128711	0.138492	0.148659	0.158855	0.168233	0.178846	0.189671	0.204195	0.218789	0.234467	0.250174	0.267045	0.284179	0.301689	0.319382	0.336055	0.35318	0.369372	0.384871	0.401103	0.417006	0.432629	0.447634	0.46361	0.479203	0.494464	0.511376	0.526456	0.541755	0.559474	0.576471	0.594753	0.611642
AFG	SSP1_MESSAGE	CAPcap	0	0	0	0	0	0	0	0	0	0	0	0	0	0	0	0	0	0	0	0	0	0	0	0	0	0	0	0	0.320217	0.336476	0.353635	0.369861	0.385093	0.401342	0.417262	0.432901	0.447663	0.46364	0.479235	0.494464	0.511376	0.526456	0.541755	0.559474	0.576471	0.594753	0.611642
AFG	SSP1_MESSAGE	EPC	0.16657	0.190344	0.215321	0.240332	0.267198	0.294064	0.320579	0.346926	0.371989	0.395252	0.415729	0.43827	0.458758	0.477945	0.494095	0.509527	0.523456	0.535859	0.546642	0.557845	0.568791	0.58316	0.596716	0.610615	0.623026	0.63631	0.64859	0.660507	0.671307	0.680944	0.690081	0.698377	0.705115	0.712621	0.719548	0.725762	0.732153	0.738773	0.744989	0.751093	0.758676	0.76473	0.771323	0.778512	0.785848	0.794219	0.801608
AFG	SSP1_MESSAGE	EPCcap	0	0	0	0	0	0	0	0	0	0	0	0	0	0	0	0	0	0	0	0	0	0	0	0	0	0	0	0	0.675866	0.683421	0.692546	0.700831	0.706338	0.713839	0.720763	0.726972	0.732296	0.738915	0.745129	0.751093	0.758676	0.76473	0.771323	0.778512	0.785848	0.794219	0.801608
AFG	SSP1_MESSAGE	RES	0.0225777	0.0261255	0.0300552	0.0341416	0.038753	0.0435795	0.0485956	0.0537657	0.059046	0.0641259	0.0688728	0.074439	0.0797074	0.0849609	0.0894963	0.0939686	0.0983832	0.102362	0.105891	0.109755	0.113576	0.11939	0.125147	0.131302	0.137441	0.144048	0.150677	0.157328	0.164	0.170141	0.176272	0.182105	0.187321	0.193079	0.198802	0.20449	0.210146	0.21639	0.222614	0.228817	0.236313	0.243044	0.2506	0.259059	0.267737	0.278283	0.288347
AFG	SSP1_MESSAGE	REScap	0	0	0	0	0	0	0	0	0	0	0	0	0	0	0	0	0	0	0	0	0	0	0	0	0	0	0	0	0.00256183	0.00528569	0.00816814	0.0111947	0.014327	0.017647	0.0211072	0.024703	0.0284301	0.0323882	0.0364831	0.0407105	0.0453599	0.0499347	0.0548171	0.0600591	0.0654913	0.0716421	0.077799
AFG	SSP1_REMIND	CAP	1.23111e-06	0.000904603	0.00188438	0.00296448	0.00414792	0.00553558	0.00698734	0.00871103	0.010517	0.0124607	0.0144694	0.0265682	0.0394484	0.0528432	0.0668484	0.0815008	0.0967484	0.112193	0.128864	0.145676	0.163117	0.188843	0.216054	0.243818	0.271603	0.301111	0.330491	0.360349	0.390922	0.421412	0.44983	0.470676	0.492532	0.5178	0.541681	0.566815	0.590769	0.616048	0.639595	0.661845	0.685154	0.705439	0.726798	0.747761	0.76941	0.791121	0.812541
AFG	SSP1_REMIND	CAPcap	0	0	0	0	0	0	0	0	0	0	0	0	0	0	0	0	0	0	0	0	0	0	0	0	0	0	0	0	0	0.421872	0.450323	0.471199	0.492768	0.518049	0.541943	0.567088	0.590797	0.616077	0.639625	0.661845	0.685154	0.705439	0.726798	0.747761	0.76941	0.791121	0.812541
AFG	SSP1_REMIND	EPC	9.41311e-06	0.00691988	0.0144056	0.0224544	0.0312177	0.0407709	0.0508937	0.0618044	0.072941	0.0839941	0.0953793	0.161639	0.221679	0.274331	0.322174	0.365379	0.403623	0.437712	0.46967	0.497521	0.524168	0.560075	0.593924	0.623569	0.649985	0.674636	0.697237	0.717424	0.73673	0.754201	0.769589	0.77846	0.7882	0.799258	0.809308	0.820097	0.829822	0.84012	0.849702	0.858794	0.867886	0.87555	0.883202	0.892064	0.900369	0.909065	0.917898
AFG	SSP1_REMIND	EPCcap	0	0	0	0	0	0	0	0	0	0	0	0	0	0	0	0	0	0	0	0	0	0	0	0	0	0	0	0	0	0.75631	0.771628	0.780465	0.78918	0.800211	0.810233	0.820993	0.829926	0.840218	0.849796	0.858794	0.867886	0.87555	0.883202	0.892064	0.900369	0.909065	0.917898
AFG	SSP1_REMIND	RES	1.08814e-06	0.000796753	0.00164835	0.00256057	0.00355144	0.00462377	0.00576523	0.00699764	0.00826401	0.00953658	0.0108302	0.0194644	0.0282575	0.0368538	0.0456226	0.0542178	0.0628049	0.0710924	0.079651	0.0878552	0.0964065	0.109454	0.123275	0.13708	0.150874	0.165311	0.179837	0.194449	0.209963	0.225655	0.240567	0.249776	0.260348	0.273616	0.286418	0.301177	0.315387	0.331859	0.347683	0.364352	0.381933	0.397951	0.415021	0.435688	0.457549	0.482169	0.509444
AFG	SSP1_REMIND	REScap	0	0	0	0	0	0	0	0	0	0	0	0	0	0	0	0	0	0	0	0	0	0	0	0	0	0	0	0	0	0.00297524	0.0063376	0.00975773	0.0134035	0.0174169	0.0216178	0.0262469	0.0310686	0.0364685	0.042071	0.0481278	0.0547007	0.0612507	0.0683592	0.0767999	0.0861059	0.0969358	0.109567
AFG	SSP1_WITCH	CAP	0.00203219	0.00442458	0.00714868	0.0104482	0.014487	0.0195645	0.026071	0.0341329	0.0436574	0.0535998	0.0627951	0.0730377	0.0838772	0.0939786	0.104356	0.1151	0.12479	0.135254	0.145058	0.155521	0.166744	0.181285	0.195865	0.210509	0.22556	0.241576	0.256844	0.272009	0.287505	0.302724	0.317108	0.333064	0.348069	0.363554	0.377975	0.393297	0.40717	0.421632	0.435879	0.449988	0.463605	0.478895	0.493915	0.507884	0.520041	0.53566	0.547429
AFG	SSP1_WITCH	CAPcap	0	0	0	0	0	0	0	0	0	0	0	0	0	0	0	0	0	0	0	0	0	0	0	0	0	0	0	0	0	0	0	0.336111	0.349851	0.365328	0.37928	0.39408	0.407996	0.422501	0.436439	0.45027	0.463904	0.47921	0.493945	0.507916	0.520074	0.535695	0.547429
AFG	SSP1_WITCH	EPC	0.0153416	0.033162	0.0529585	0.0758302	0.102328	0.133745	0.17075	0.211541	0.255263	0.294802	0.326753	0.359781	0.389128	0.41464	0.436203	0.457231	0.473955	0.489733	0.50312	0.516555	0.529219	0.546646	0.562322	0.576947	0.589766	0.603702	0.614947	0.625413	0.63505	0.644735	0.652262	0.66133	0.668429	0.676133	0.682485	0.689443	0.694806	0.701381	0.707353	0.712855	0.718289	0.72505	0.730606	0.737003	0.742317	0.74869	0.75376
AFG	SSP1_WITCH	EPCcap	0	0	0	0	0	0	0	0	0	0	0	0	0	0	0	0	0	0	0	0	0	0	0	0	0	0	0	0	0	0	0	0.675759	0.677092	0.684325	0.688516	0.693214	0.698576	0.705141	0.709811	0.714159	0.719593	0.726347	0.730752	0.737147	0.74246	0.748831	0.75376
AFG	SSP1_WITCH	RES	0.00180089	0.00391889	0.00629811	0.00912727	0.0125192	0.0167232	0.0219416	0.0281357	0.0353601	0.0424858	0.0485152	0.0553273	0.0617742	0.0677441	0.0731476	0.0783984	0.0830101	0.0874597	0.0912449	0.0954064	0.0994479	0.105436	0.111233	0.116856	0.122323	0.128259	0.133458	0.138539	0.14351	0.148381	0.152504	0.157688	0.162111	0.167113	0.171365	0.176218	0.180329	0.18506	0.189737	0.194362	0.19894	0.204905	0.210106	0.215952	0.221026	0.227484	0.233166
AFG	SSP1_WITCH	REScap	0	0	0	0	0	0	0	0	0	0	0	0	0	0	0	0	0	0	0	0	0	0	0	0	0	0	0	0	0	0	0	0.00205628	0.0042398	0.00656644	0.00898948	0.0115678	0.0142124	0.0170263	0.0199524	0.0229868	0.0261259	0.0296075	0.0330944	0.0368309	0.0405378	0.0446757	0.0487624
AFG	SSP2_AIMCGE	CAP	0	0.000224901	0.000475647	0.00076758	0.00112515	0.00156477	0.00212361	0.00283077	0.00369472	0.00465327	0.00560886	0.0157558	0.0267951	0.0386661	0.0513192	0.0646866	0.078549	0.0929163	0.107444	0.122593	0.138086	0.158472	0.178162	0.199615	0.220053	0.240092	0.260871	0.279523	0.29849	0.317448	0.335971	0.35349	0.370669	0.389803	0.406754	0.423332	0.441332	0.463071	0.484698	0.503837	0.52279	0.539595	0.555816	0.571888	0.585465	0.60051	0.615598
AFG	SSP2_AIMCGE	CAPcap	0	0	0	0	0	0	0	0	0	0	0	0	0	0	0	0	0	0	0	0	0	0	0	0	0	0	0	0	0	0	0	0	0	0	0	0	0	0	0	0	0	0	0.556491	0.572543	0.586145	0.601097	0.616203
AFG	SSP2_AIMCGE	EPC	0	0.00173425	0.00368579	0.00596678	0.00873575	0.0121495	0.016442	0.0216232	0.0279148	0.0348131	0.0412794	0.108114	0.170751	0.229716	0.282971	0.333187	0.377343	0.418585	0.45399	0.486749	0.51696	0.552545	0.582627	0.611353	0.635739	0.657109	0.676745	0.693085	0.70776	0.720996	0.73339	0.743905	0.753774	0.764291	0.772561	0.780521	0.789235	0.799761	0.809793	0.81779	0.825665	0.832022	0.838138	0.843867	0.848406	0.853677	0.858593
AFG	SSP2_AIMCGE	EPCcap	0	0	0	0	0	0	0	0	0	0	0	0	0	0	0	0	0	0	0	0	0	0	0	0	0	0	0	0	0	0	0	0	0	0	0	0	0	0	0	0	0	0	0.840282	0.845877	0.850394	0.855371	0.860261
AFG	SSP2_AIMCGE	RES	0	0.000197244	0.000414697	0.000664045	0.00096268	0.00132266	0.00176847	0.00230429	0.0029467	0.0036449	0.00429079	0.0118202	0.019639	0.0277981	0.0360655	0.0445889	0.052998	0.0615554	0.0697585	0.0779954	0.0862681	0.0974137	0.107768	0.118802	0.128911	0.138877	0.148705	0.157341	0.165769	0.174002	0.182049	0.189269	0.196353	0.204544	0.211391	0.218121	0.226049	0.23664	0.247337	0.256633	0.26592	0.273714	0.281522	0.28934	0.295472	0.303271	0.31107
AFG	SSP2_AIMCGE	REScap	0	0	0	0	0	0	0	0	0	0	0	0	0	0	0	0	0	0	0	0	0	0	0	0	0	0	0	0	0	0	0	0	0	0	0	0	0	0	0	0	0	0	0.00258959	0.00531354	0.00812763	0.0111182	0.0142423
AFG	SSP2_GCAM	CAP	0.00118103	0.00282557	0.0045556	0.00638275	0.00835931	0.010357	0.0125364	0.0148813	0.0171419	0.0195461	0.0220252	0.0348421	0.0481511	0.0621666	0.0773303	0.0931973	0.110246	0.127299	0.145004	0.162345	0.17815	0.189886	0.200736	0.212396	0.222311	0.232857	0.242933	0.25294	0.262478	0.271881	0.281758	0.288661	0.296065	0.303257	0.311041	0.318985	0.326857	0.33523	0.343128	0.351248	0.360005	0.368702	0.378567	0.39095	0.403266	0.416627	0.430348
AFG	SSP2_GCAM	CAPcap	0	0	0	0	0	0	0	0	0	0	0	0	0	0	0	0	0	0	0	0	0	0	0	0	0	0	0	0	0	0	0	0	0	0	0	0	0	0	0	0	0	0.369315	0.379173	0.391591	0.403833	0.417225	0.430697
AFG	SSP2_GCAM	EPC	0.00895578	0.0213917	0.0342611	0.0475704	0.0612619	0.0753052	0.0897387	0.103996	0.118226	0.132149	0.145119	0.212126	0.272825	0.327907	0.377719	0.424597	0.466768	0.504812	0.538282	0.56762	0.590446	0.605241	0.617768	0.629035	0.638274	0.647293	0.655398	0.662055	0.668638	0.674215	0.680122	0.68274	0.685291	0.687798	0.690804	0.693558	0.696468	0.699656	0.702486	0.705533	0.708758	0.712183	0.716472	0.722515	0.728352	0.735081	0.741632
AFG	SSP2_GCAM	EPCcap	0	0	0	0	0	0	0	0	0	0	0	0	0	0	0	0	0	0	0	0	0	0	0	0	0	0	0	0	0	0	0	0	0	0	0	0	0	0	0	0	0	0.715391	0.719539	0.72558	0.731003	0.737724	0.743274
AFG	SSP2_GCAM	RES	0.00103758	0.00247239	0.00395602	0.00548948	0.00707409	0.00868446	0.0103391	0.0120011	0.013655	0.0152857	0.0168233	0.02612	0.0355451	0.0452904	0.0551958	0.0657014	0.0762742	0.0871055	0.0975477	0.107753	0.116471	0.122058	0.127144	0.132127	0.136207	0.140204	0.144127	0.147586	0.150999	0.153982	0.157335	0.15874	0.16019	0.161685	0.163593	0.165533	0.167503	0.169868	0.17189	0.17394	0.176379	0.179005	0.18237	0.187214	0.192087	0.197767	0.203501
AFG	SSP2_GCAM	REScap	0	0	0	0	0	0	0	0	0	0	0	0	0	0	0	0	0	0	0	0	0	0	0	0	0	0	0	0	0	0	0	0	0	0	0	0	0	0	0	0	0	0.00354067	0.00713732	0.0108582	0.0146668	0.0186345	0.0227073
AFG	SSP2_MESSAGE	CAP	0.0193897	0.0215312	0.0239074	0.026666	0.0297177	0.0332264	0.0372016	0.0414673	0.0457636	0.0503334	0.0547887	0.0591303	0.0636641	0.0683202	0.0731574	0.0783035	0.083318	0.0886409	0.0936532	0.0993935	0.105465	0.114154	0.123133	0.132022	0.141709	0.151293	0.161015	0.170968	0.181322	0.191088	0.20159	0.216945	0.231649	0.247452	0.261991	0.277539	0.292116	0.307673	0.322971	0.338843	0.355133	0.376305	0.401458	0.427608	0.455589	0.483493	0.51243
AFG	SSP2_MESSAGE	CAPcap	0	0	0	0	0	0	0	0	0	0	0	0	0	0	0	0	0	0	0	0	0	0	0	0	0	0	0	0	0	0	0	0	0	0	0	0	0	0	0	0	0	0	0	0.42825	0.45627	0.484207	0.513057
AFG	SSP2_MESSAGE	EPC	0.131553	0.145487	0.160132	0.176391	0.193327	0.211869	0.230736	0.250924	0.271188	0.289455	0.306622	0.322601	0.337502	0.35267	0.366662	0.380974	0.393815	0.406654	0.417602	0.428938	0.440379	0.457909	0.475034	0.490624	0.505989	0.52049	0.533597	0.545458	0.558054	0.568092	0.578673	0.595848	0.610447	0.625138	0.638001	0.650851	0.662014	0.673104	0.683739	0.694361	0.704656	0.719282	0.736149	0.752466	0.768978	0.784731	0.800359
AFG	SSP2_MESSAGE	EPCcap	0	0	0	0	0	0	0	0	0	0	0	0	0	0	0	0	0	0	0	0	0	0	0	0	0	0	0	0	0	0	0	0	0	0	0	0	0	0	0	0	0	0	0	0.755325	0.771738	0.787384	0.802564
AFG	SSP2_MESSAGE	RES	0.0171235	0.0189576	0.0209342	0.0231561	0.0255233	0.0281463	0.0309719	0.0340253	0.0370531	0.0399849	0.0427451	0.0453726	0.0478839	0.0504506	0.0528624	0.0555355	0.057801	0.0603325	0.0624027	0.064742	0.067106	0.0711919	0.0752718	0.0793475	0.0834208	0.0874931	0.0912218	0.0949336	0.0989939	0.10231	0.105982	0.112459	0.118451	0.124772	0.130588	0.13677	0.14243	0.14849	0.154499	0.160957	0.16739	0.177312	0.189595	0.202817	0.217811	0.233424	0.250503
AFG	SSP2_MESSAGE	REScap	0	0	0	0	0	0	0	0	0	0	0	0	0	0	0	0	0	0	0	0	0	0	0	0	0	0	0	0	0	0	0	0	0	0	0	0	0	0	0	0	0	0	0	0.00281903	0.0059832	0.00951312	0.0134773
AFG	SSP2_REMIND	CAP	6.14991e-06	0.00205503	0.00423709	0.00660409	0.00918199	0.0119962	0.0151776	0.0184836	0.0221599	0.0261331	0.0300441	0.0520787	0.0747982	0.0988552	0.123673	0.149516	0.176703	0.205974	0.23498	0.266072	0.295365	0.32045	0.3489	0.381354	0.418309	0.458031	0.4969	0.535165	0.571444	0.599807	0.621184	0.633941	0.643734	0.653772	0.665841	0.675489	0.686806	0.695575	0.702544	0.711436	0.718015	0.721733	0.725805	0.731123	0.734907	0.73873	0.744128
AFG	SSP2_REMIND	CAPcap	0	0	0	0	0	0	0	0	0	0	0	0	0	0	0	0	0	0	0	0	0	0	0	0	0	0	0	0	0	0	0	0	0	0	0	0	0	0	0	0	0	0	0	0.731661	0.73543	0.739272	0.744688
AFG	SSP2_REMIND	EPC	4.71528e-05	0.0157008	0.0321099	0.0494456	0.0677314	0.086963	0.107056	0.128078	0.149689	0.170822	0.191669	0.294031	0.377968	0.449057	0.508707	0.561151	0.606415	0.646888	0.681288	0.713052	0.738754	0.757782	0.777302	0.797134	0.81778	0.838306	0.855607	0.870928	0.884347	0.893753	0.899843	0.902539	0.904371	0.906019	0.908596	0.910178	0.912532	0.914037	0.91493	0.916468	0.917151	0.916979	0.916811	0.917284	0.917134	0.916881	0.917335
AFG	SSP2_REMIND	EPCcap	0	0	0	0	0	0	0	0	0	0	0	0	0	0	0	0	0	0	0	0	0	0	0	0	0	0	0	0	0	0	0	0	0	0	0	0	0	0	0	0	0	0	0	0.918497	0.918308	0.918072	0.918535
AFG	SSP2_REMIND	RES	5.42077e-06	0.00180599	0.00370208	0.00571714	0.00785417	0.0101575	0.0125794	0.0151596	0.017847	0.0205436	0.0232796	0.0397133	0.0563228	0.0733156	0.0905578	0.108485	0.126831	0.146181	0.165471	0.185936	0.20534	0.221146	0.239412	0.260722	0.285868	0.314503	0.342517	0.370828	0.399014	0.420079	0.434802	0.440504	0.443969	0.447423	0.453115	0.456533	0.462216	0.465594	0.466672	0.470023	0.471088	0.469056	0.467115	0.467406	0.46559	0.463858	0.464259
AFG	SSP2_REMIND	REScap	0	0	0	0	0	0	0	0	0	0	0	0	0	0	0	0	0	0	0	0	0	0	0	0	0	0	0	0	0	0	0	0	0	0	0	0	0	0	0	0	0	0	0	0.00503454	0.00998016	0.0148419	0.0197435
AFG	SSP4_WITCH	CAP	0.00170334	0.00402513	0.00663474	0.00972844	0.0134854	0.0181805	0.0238884	0.0309941	0.0393854	0.0478695	0.0557654	0.0643982	0.0736654	0.0821681	0.0917431	0.0996277	0.108617	0.117024	0.125962	0.134211	0.144038	0.156639	0.169376	0.181981	0.195271	0.208511	0.223522	0.237329	0.250465	0.264793	0.278318	0.292514	0.305902	0.32047	0.334617	0.349336	0.363206	0.377373	0.391139	0.404709	0.417963	0.430262	0.444404	0.458162	0.471231	0.484769	0.497921
AFG	SSP4_WITCH	CAPcap	0	0	0	0	0	0	0	0	0	0	0	0	0	0	0	0	0	0	0	0	0	0	0	0	0	0	0	0	0	0	0	0	0	0	0	0	0	0	0	0	0	0	0	0	0	0	0
AFG	SSP4_WITCH	EPC	0.0129927	0.0306455	0.050246	0.0729499	0.0994842	0.131017	0.167362	0.208889	0.254389	0.296569	0.331614	0.368321	0.40396	0.433775	0.463269	0.487618	0.512122	0.533393	0.553218	0.571697	0.590812	0.613547	0.63511	0.654692	0.672727	0.689609	0.706801	0.721461	0.734988	0.747379	0.759364	0.771141	0.780833	0.791151	0.800588	0.809393	0.81764	0.825554	0.83262	0.839551	0.845936	0.852084	0.858623	0.863649	0.869488	0.875008	0.879342
AFG	SSP4_WITCH	EPCcap	0	0	0	0	0	0	0	0	0	0	0	0	0	0	0	0	0	0	0	0	0	0	0	0	0	0	0	0	0	0	0	0	0	0	0	0	0	0	0	0	0	0	0	0	0	0	0
AFG	SSP4_WITCH	RES	0.00149472	0.00352572	0.00578849	0.00844565	0.0116317	0.015546	0.0202694	0.0260227	0.0327439	0.0394623	0.0453038	0.0520721	0.0589513	0.0651269	0.0716977	0.0773402	0.0833831	0.0888496	0.0942238	0.099511	0.105325	0.113327	0.121251	0.129102	0.136883	0.1446	0.153097	0.160721	0.168287	0.175797	0.18325	0.191288	0.198218	0.206094	0.213905	0.221654	0.229341	0.236968	0.244535	0.252043	0.25949	0.26641	0.274496	0.282498	0.290417	0.298253	0.306006
AFG	SSP4_WITCH	REScap	0	0	0	0	0	0	0	0	0	0	0	0	0	0	0	0	0	0	0	0	0	0	0	0	0	0	0	0	0	0	0	0	0	0	0	0	0	0	0	0	0	0	0	0	0	0	0
AFG	SSP5_GCAM	CAP	0.00121524	0.00480614	0.00867346	0.012861	0.0174216	0.0222814	0.0278741	0.0337135	0.0398566	0.0461437	0.0526501	0.0720664	0.0927049	0.113813	0.135915	0.158953	0.183	0.206747	0.230269	0.252113	0.273205	0.281281	0.289462	0.297728	0.305621	0.312709	0.320093	0.327474	0.334594	0.342054	0.34912	0.354373	0.358952	0.364184	0.368935	0.373681	0.379693	0.384339	0.390961	0.395692	0.403256	0.409542	0.417715	0.425578	0.433781	0.443343	0.45189
AFG	SSP5_GCAM	CAPcap	0	0	0	0	0	0	0	0	0	0	0	0	0	0	0	0	0	0	0	0	0	0	0	0	0.30627	0.313065	0.320474	0.327642	0.334774	0.342247	0.349325	0.354397	0.358977	0.364184	0.368935	0.373681	0.379693	0.384339	0.390961	0.395692	0.403256	0.409542	0.417715	0.425578	0.433781	0.443343	0.45189
AFG	SSP5_GCAM	EPC	0.00916667	0.0357182	0.0632793	0.0916077	0.120429	0.149376	0.17864	0.207619	0.235218	0.261815	0.285991	0.355219	0.414567	0.465654	0.510191	0.549031	0.58337	0.613543	0.638072	0.659083	0.675532	0.677665	0.679429	0.681344	0.682474	0.682214	0.682364	0.682468	0.681567	0.681942	0.681351	0.679134	0.676265	0.674296	0.671494	0.669345	0.667873	0.665826	0.664539	0.664325	0.663374	0.664003	0.665059	0.666879	0.669413	0.671937	0.674291
AFG	SSP5_GCAM	EPCcap	0	0	0	0	0	0	0	0	0	0	0	0	0	0	0	0	0	0	0	0	0	0	0	0	0.686429	0.684553	0.684733	0.683645	0.682759	0.683145	0.682569	0.679289	0.676421	0.674296	0.671494	0.669345	0.667873	0.665826	0.664539	0.664325	0.663374	0.664003	0.665059	0.666879	0.669413	0.671937	0.674291
AFG	SSP5_GCAM	RES	0.00107113	0.00424145	0.00761671	0.0112036	0.015018	0.0190131	0.0232435	0.0276279	0.0320092	0.0364285	0.0405262	0.0545811	0.0685126	0.0826487	0.096434	0.110557	0.124712	0.138392	0.150908	0.162628	0.17286	0.17393	0.17504	0.176188	0.176817	0.176972	0.177222	0.177561	0.177493	0.178017	0.178152	0.177278	0.176064	0.175402	0.174409	0.173933	0.173936	0.173601	0.173724	0.17428	0.174873	0.176264	0.178058	0.180247	0.182828	0.185804	0.188795
AFG	SSP5_GCAM	REScap	0	0	0	0	0	0	0	0	0	0	0	0	0	0	0	0	0	0	0	0	0	0	0	0	0.0029993	0.00599675	0.0089943	0.0119935	0.014956	0.0179647	0.0209231	0.0236887	0.0263315	0.0289975	0.031537	0.0341189	0.036753	0.0392561	0.0418271	0.0444749	0.047097	0.049945	0.0529142	0.0560146	0.059257	0.0626541	0.0660705
AFG	SSP5_REMIND	CAP	3.41395e-06	0.00123889	0.00256644	0.00400507	0.00557318	0.0072771	0.00900585	0.0110036	0.0129546	0.0150243	0.0171862	0.0347447	0.0528244	0.0715571	0.0905904	0.110458	0.131128	0.152713	0.174161	0.19684	0.218512	0.250213	0.282472	0.316308	0.351145	0.388388	0.426522	0.467011	0.509962	0.555091	0.596416	0.627023	0.658978	0.692696	0.726204	0.761276	0.79435	0.827586	0.856229	0.882071	0.902992	0.919	0.934829	0.950475	0.965361	0.979507	0.993125
AFG	SSP5_REMIND	CAPcap	0	0	0	0	0	0	0	0	0	0	0	0	0	0	0	0	0	0	0	0	0	0	0	0	0	0	0.427296	0.467448	0.510427	0.555292	0.596623	0.627236	0.659194	0.69272	0.726227	0.761276	0.79435	0.827586	0.856229	0.882071	0.902992	0.919	0.934829	0.950475	0.965361	0.979507	0.993125
AFG	SSP5_REMIND	EPC	2.61999e-05	0.00952479	0.0195896	0.0303244	0.041535	0.0532931	0.0651656	0.077623	0.0892244	0.1008	0.112337	0.204098	0.280557	0.343962	0.399817	0.447033	0.488483	0.525938	0.558181	0.58692	0.611297	0.645368	0.675104	0.702616	0.727442	0.751928	0.77424	0.796166	0.817564	0.838625	0.856371	0.867815	0.879587	0.891746	0.903839	0.916353	0.928056	0.939177	0.949423	0.958184	0.964949	0.970471	0.975847	0.981329	0.986794	0.992061	0.997281
AFG	SSP5_REMIND	EPCcap	0	0	0	0	0	0	0	0	0	0	0	0	0	0	0	0	0	0	0	0	0	0	0	0	0	0	0.777489	0.79796	0.819228	0.839375	0.85706	0.868465	0.880193	0.891815	0.903902	0.916353	0.928056	0.939177	0.949423	0.958184	0.964949	0.970471	0.975847	0.981329	0.986794	0.992061	0.997281
AFG	SSP5_REMIND	RES	3.03505e-06	0.00110094	0.00226551	0.00350065	0.00479437	0.00615845	0.00754301	0.00898441	0.0103695	0.0117385	0.0130767	0.0259649	0.0385932	0.0509429	0.0632686	0.075454	0.0875223	0.0998378	0.111762	0.123617	0.134956	0.152691	0.170654	0.189627	0.209273	0.231252	0.254547	0.280323	0.309172	0.341841	0.373892	0.396832	0.423018	0.453156	0.486128	0.524701	0.565314	0.609321	0.653979	0.697327	0.734671	0.767106	0.801888	0.839841	0.881461	0.925428	0.973236
AFG	SSP5_REMIND	REScap	0	0	0	0	0	0	0	0	0	0	0	0	0	0	0	0	0	0	0	0	0	0	0	0	0	0	0.00400031	0.00877015	0.0144681	0.0213347	0.0291966	0.0367893	0.0455068	0.0557646	0.0677293	0.0826279	0.100288	0.122116	0.148258	0.178817	0.210954	0.244546	0.287491	0.345746	0.430245	0.558699	0.787934
AGO	SSP1_AIMCGE	CAP	0	8.31234e-06	1.75385e-05	2.80265e-05	4.0709e-05	5.61719e-05	7.49276e-05	9.7642e-05	0.000124593	0.000154371	0.000184124	0.00191791	0.00384112	0.00598206	0.00832634	0.0109063	0.0137544	0.0168904	0.0203244	0.0241302	0.0282608	0.0349677	0.0424107	0.050458	0.0591913	0.0685985	0.0789905	0.0901565	0.102303	0.115873	0.129925	0.144873	0.16121	0.178667	0.197427	0.217362	0.23712	0.259837	0.281677	0.3032	0.32428	0.341436	0.35825	0.376596	0.39181	0.410584	0.42675
AGO	SSP1_AIMCGE	CAPcap	0	0	0	0	0	0	0	0	0	0	0	0	0	0	0	0	0	0	0	0	0	0	0	0	0	0.0694193	0.0798493	0.0907598	0.102658	0.116067	0.130151	0.145135	0.161338	0.178814	0.197594	0.217552	0.237141	0.25986	0.281702	0.3032	0.32428	0.341436	0.35825	0.376596	0.39181	0.410584	0.42675
AGO	SSP1_AIMCGE	EPC	0	2.20323e-05	4.75342e-05	7.80607e-05	0.000116161	0.000163782	0.000224869	0.000301657	0.000396043	0.000503462	0.000618657	0.00658746	0.0134922	0.0214369	0.0303941	0.0403321	0.0513546	0.0633562	0.0765336	0.0907	0.105779	0.128993	0.153082	0.178146	0.203489	0.228981	0.255493	0.281811	0.308256	0.33578	0.361901	0.387336	0.413227	0.439233	0.464408	0.489994	0.51364	0.538337	0.560848	0.581033	0.600015	0.613474	0.626392	0.638845	0.6512	0.662171	0.673325
AGO	SSP1_AIMCGE	EPCcap	0	0	0	0	0	0	0	0	0	0	0	0	0	0	0	0	0	0	0	0	0	0	0	0	0	0.240362	0.26649	0.289336	0.312686	0.338327	0.36457	0.390104	0.414652	0.440697	0.465903	0.491514	0.513823	0.538519	0.561029	0.581033	0.600015	0.613474	0.626392	0.638845	0.6512	0.662171	0.673325
AGO	SSP1_AIMCGE	RES	0	1.11551e-05	2.36565e-05	3.83317e-05	5.63031e-05	7.8498e-05	0.000106289	0.000140588	0.000181992	0.000228643	0.00027646	0.00291968	0.00592962	0.00933916	0.0131376	0.0173536	0.0219869	0.0270191	0.0325325	0.0385481	0.0448894	0.055021	0.0657877	0.0771215	0.0889252	0.101073	0.114006	0.127114	0.140977	0.155662	0.170241	0.185179	0.200673	0.216756	0.233462	0.250828	0.267135	0.285781	0.303137	0.319448	0.335368	0.346584	0.357537	0.368435	0.37925	0.38968	0.399957
AGO	SSP1_AIMCGE	REScap	0	0	0	0	0	0	0	0	0	0	0	0	0	0	0	0	0	0	0	0	0	0	0	0	0	0.000344031	0.000766975	0.00127004	0.00186163	0.0025495	0.00332286	0.00419572	0.00517872	0.00628057	0.00751135	0.0088829	0.0103231	0.0120077	0.0137545	0.0155666	0.0174811	0.0191387	0.0208529	0.022641	0.0245019	0.0264049	0.0283723
AGO	SSP1_GCAM	CAP	0.000674392	0.00133044	0.00202119	0.00274049	0.00346776	0.00424888	0.00505364	0.00590578	0.00679842	0.00770135	0.00866332	0.00988458	0.0112034	0.0125694	0.0139768	0.0154825	0.0170257	0.0186439	0.0203394	0.0221569	0.0240119	0.0276659	0.0316322	0.0357307	0.0401821	0.044919	0.0499248	0.0553246	0.0608326	0.0668659	0.0730414	0.0829388	0.0934139	0.104454	0.116085	0.12812	0.14072	0.153837	0.167467	0.181156	0.194549	0.208037	0.220604	0.234719	0.248318	0.261804	0.277401
AGO	SSP1_GCAM	CAPcap	0	0	0	0	0	0	0	0	0	0	0	0	0	0	0	0	0	0	0	0	0	0	0	0	0	0.045453	0.0502829	0.0556114	0.0609723	0.0669852	0.0731783	0.0830076	0.0934947	0.104549	0.116195	0.128246	0.140735	0.153853	0.167485	0.181156	0.194549	0.208037	0.220604	0.234719	0.248318	0.261804	0.277401
AGO	SSP1_GCAM	EPC	0.00174133	0.00349326	0.00540668	0.00749078	0.00972226	0.0121757	0.0148564	0.0178043	0.0209657	0.0244418	0.0281137	0.0329712	0.0381787	0.0437219	0.0497634	0.0559348	0.0623122	0.069044	0.0758759	0.0829164	0.0902175	0.103322	0.116938	0.130431	0.144242	0.158553	0.172642	0.186973	0.200854	0.215096	0.228869	0.251033	0.272559	0.293839	0.314683	0.334911	0.354759	0.374706	0.393758	0.411524	0.428426	0.443939	0.457896	0.472794	0.486298	0.499759	0.512786
AGO	SSP1_GCAM	EPCcap	0	0	0	0	0	0	0	0	0	0	0	0	0	0	0	0	0	0	0	0	0	0	0	0	0	0.166897	0.178225	0.191334	0.203133	0.217027	0.230911	0.252127	0.273727	0.295073	0.315981	0.336268	0.354926	0.374877	0.393934	0.411524	0.428426	0.443939	0.457896	0.472794	0.486298	0.499759	0.512786
AGO	SSP1_GCAM	RES	0.000891746	0.00176686	0.00270122	0.00369009	0.00473313	0.00585553	0.00706039	0.00836002	0.00975787	0.0112377	0.012797	0.0148301	0.0170095	0.0193243	0.0217485	0.0242353	0.0267988	0.0294224	0.0321386	0.0348835	0.0376322	0.0430207	0.0485948	0.0541695	0.0599075	0.0658193	0.071642	0.0776073	0.0835593	0.0896415	0.0956689	0.105946	0.116138	0.126499	0.137092	0.147406	0.158001	0.168612	0.179241	0.189521	0.199399	0.208792	0.217737	0.227056	0.235901	0.244695	0.253911
AGO	SSP1_GCAM	REScap	0	0	0	0	0	0	0	0	0	0	0	0	0	0	0	0	0	0	0	0	0	0	0	0	0	0.000543585	0.00117028	0.00188095	0.00267244	0.00354818	0.00450114	0.00579488	0.00724051	0.00885419	0.0106443	0.0125689	0.0146784	0.0169497	0.0193836	0.0219323	0.0245805	0.0273029	0.0300941	0.033087	0.0361338	0.0393057	0.0427007
AGO	SSP1_IMAGE	CAP	0.017229	0.0198654	0.0228641	0.0263392	0.0301505	0.0345479	0.0393837	0.0448701	0.0509869	0.0574626	0.0644113	0.0743452	0.0855624	0.098078	0.111374	0.126048	0.141936	0.158931	0.176136	0.194809	0.212819	0.22731	0.242091	0.257692	0.274418	0.290372	0.306772	0.323803	0.341	0.359307	0.376333	0.390808	0.406076	0.419805	0.43371	0.449338	0.463352	0.477384	0.491158	0.504988	0.518493	0.533168	0.550475	0.562573	0.578076	0.59493	0.608986
AGO	SSP1_IMAGE	CAPcap	0	0	0	0	0	0	0	0	0	0	0	0	0	0	0	0	0	0	0	0	0	0	0	0	0	0.29302	0.308367	0.325231	0.341806	0.359747	0.376806	0.391023	0.406307	0.420051	0.433972	0.449616	0.463381	0.477415	0.491191	0.504988	0.518493	0.533168	0.550475	0.562573	0.578076	0.59493	0.608986
AGO	SSP1_IMAGE	EPC	0.0437753	0.0511989	0.0599809	0.0700592	0.0817005	0.0946312	0.109815	0.126927	0.145951	0.166347	0.188094	0.217482	0.249526	0.283887	0.318954	0.354722	0.390774	0.426782	0.461161	0.494027	0.523604	0.54602	0.566231	0.585682	0.605491	0.622823	0.638836	0.654176	0.668803	0.682463	0.695379	0.704642	0.71365	0.721195	0.728542	0.736536	0.743524	0.7501	0.756979	0.763014	0.769185	0.775742	0.782959	0.78931	0.796541	0.803239	0.809916
AGO	SSP1_IMAGE	EPCcap	0	0	0	0	0	0	0	0	0	0	0	0	0	0	0	0	0	0	0	0	0	0	0	0	0	0.63762	0.647706	0.661659	0.673096	0.684937	0.697822	0.705854	0.714852	0.722391	0.729733	0.737718	0.743663	0.750238	0.757115	0.763014	0.769185	0.775742	0.782959	0.78931	0.796541	0.803239	0.809916
AGO	SSP1_IMAGE	RES	0.0229153	0.0264888	0.0307838	0.0356941	0.041373	0.0477898	0.0551689	0.0635889	0.0730543	0.0834302	0.0943588	0.109972	0.127375	0.146828	0.167564	0.189275	0.212526	0.236636	0.260496	0.284825	0.307559	0.324874	0.341213	0.35727	0.374007	0.389068	0.403347	0.417987	0.431628	0.445533	0.458226	0.467427	0.476549	0.48406	0.491462	0.50031	0.507504	0.514593	0.521581	0.528469	0.535261	0.543169	0.552546	0.560162	0.569275	0.578265	0.587136
AGO	SSP1_IMAGE	REScap	0	0	0	0	0	0	0	0	0	0	0	0	0	0	0	0	0	0	0	0	0	0	0	0	0	0.00217407	0.00450936	0.00701782	0.00967199	0.0125067	0.0154579	0.0183649	0.0214006	0.0244335	0.0275718	0.030985	0.0343345	0.0377859	0.041338	0.0449896	0.04874	0.0528314	0.0573796	0.0617202	0.0665743	0.0715888	0.0767642
AGO	SSP1_MESSAGE	CAP	0.0182531	0.020721	0.0237465	0.0266181	0.0297256	0.0331685	0.0368445	0.0406758	0.044803	0.0491717	0.0537757	0.0598175	0.0662836	0.0731585	0.0803129	0.0878697	0.09606	0.104675	0.113834	0.123773	0.134003	0.147871	0.163844	0.182267	0.203318	0.226764	0.25352	0.282144	0.313579	0.347971	0.380741	0.411697	0.444988	0.478209	0.512829	0.546676	0.58336	0.618866	0.652903	0.688113	0.720924	0.749866	0.777743	0.805141	0.831609	0.85677	0.881002
AGO	SSP1_MESSAGE	CAPcap	0	0	0	0	0	0	0	0	0	0	0	0	0	0	0	0	0	0	0	0	0	0	0	0	0	0	0.255733	0.283653	0.314406	0.348399	0.38121	0.412205	0.44522	0.478457	0.513091	0.546951	0.583388	0.618894	0.652932	0.688113	0.720924	0.749866	0.777743	0.805141	0.831609	0.85677	0.881002
AGO	SSP1_MESSAGE	EPC	0.045972	0.0532213	0.0617565	0.0705133	0.0804557	0.0910918	0.102955	0.116047	0.130094	0.1449	0.160841	0.180731	0.201821	0.224177	0.246618	0.269822	0.292853	0.316264	0.340168	0.364375	0.387988	0.416733	0.446745	0.478254	0.510851	0.543623	0.577915	0.610887	0.643131	0.674394	0.701589	0.724706	0.747679	0.768272	0.788768	0.807535	0.826939	0.844471	0.860266	0.876275	0.890389	0.902301	0.913506	0.924355	0.934577	0.944431	0.953743
AGO	SSP1_MESSAGE	EPCcap	0	0	0	0	0	0	0	0	0	0	0	0	0	0	0	0	0	0	0	0	0	0	0	0	0	0	0.59178	0.619792	0.647876	0.676898	0.704002	0.727029	0.748788	0.76933	0.789771	0.80848	0.827044	0.844568	0.860355	0.876275	0.890389	0.902301	0.913506	0.924355	0.934577	0.944431	0.953743
AGO	SSP1_MESSAGE	RES	0.0240885	0.0275635	0.0317288	0.0359489	0.0407415	0.045956	0.0516631	0.0578814	0.0646813	0.0719643	0.0796376	0.0896374	0.100495	0.111832	0.123742	0.135971	0.148619	0.161608	0.175145	0.189216	0.203421	0.221528	0.241609	0.263578	0.287789	0.313292	0.341638	0.370732	0.401226	0.433054	0.462395	0.488574	0.515645	0.542137	0.569402	0.595765	0.624574	0.652334	0.678762	0.706542	0.732923	0.755994	0.778726	0.801503	0.824263	0.846935	0.869739
AGO	SSP1_MESSAGE	REScap	0	0	0	0	0	0	0	0	0	0	0	0	0	0	0	0	0	0	0	0	0	0	0	0	0	0	0.00237551	0.00514023	0.00835189	0.012081	0.0162139	0.0206692	0.0257288	0.0313351	0.0377149	0.0447417	0.0531325	0.0624599	0.0727397	0.0850023	0.0986846	0.112887	0.129084	0.148041	0.170528	0.197633	0.231386
AGO	SSP1_REMIND	CAP	8.41946e-07	0.000604895	0.00124435	0.00191355	0.00263801	0.00343221	0.0042651	0.00518548	0.00615043	0.00718131	0.00821439	0.0150978	0.0223146	0.0298336	0.037657	0.0460335	0.0549074	0.0642752	0.0742321	0.0848785	0.0965294	0.114065	0.133457	0.154398	0.177874	0.203374	0.231596	0.261576	0.294476	0.330005	0.367634	0.397594	0.432225	0.472965	0.518393	0.566931	0.623107	0.680099	0.738918	0.796335	0.847587	0.892843	0.938237	0.983218	1.02699	1.06924	1.10977
AGO	SSP1_REMIND	CAPcap	0	0	0	0	0	0	0	0	0	0	0	0	0	0	0	0	0	0	0	0	0	0	0	0	0	0	0.233673	0.263017	0.295599	0.330422	0.368097	0.398097	0.432457	0.473214	0.518656	0.567203	0.623134	0.680126	0.738943	0.796335	0.847587	0.892843	0.938237	0.983218	1.02699	1.06924	1.10977
AGO	SSP1_REMIND	EPC	2.17681e-06	0.00159839	0.00335471	0.00528882	0.00748363	0.00993437	0.0127215	0.0158641	0.0193717	0.0231326	0.0272467	0.050551	0.0753174	0.101596	0.128808	0.157175	0.185925	0.215674	0.245862	0.275325	0.306169	0.347918	0.389611	0.430109	0.470911	0.510154	0.548993	0.586133	0.621669	0.656384	0.689033	0.712147	0.736845	0.764012	0.791995	0.819281	0.848935	0.876099	0.902187	0.925737	0.945585	0.962286	0.978492	0.994228	1.00921	1.0235	1.03703
AGO	SSP1_REMIND	EPCcap	0	0	0	0	0	0	0	0	0	0	0	0	0	0	0	0	0	0	0	0	0	0	0	0	0	0	0.563083	0.595244	0.62815	0.658953	0.691499	0.714532	0.737984	0.765083	0.792983	0.820179	0.849029	0.876178	0.902252	0.925737	0.945585	0.962286	0.978492	0.994228	1.00921	1.0235	1.03703
AGO	SSP1_REMIND	RES	1.11736e-06	0.000809057	0.00167931	0.00261781	0.00366404	0.00481758	0.00610132	0.00752379	0.0090925	0.010765	0.0125344	0.0233017	0.034828	0.0471462	0.0601936	0.0739231	0.0882679	0.103319	0.119063	0.135231	0.152246	0.177215	0.203384	0.230523	0.259207	0.289115	0.320322	0.352157	0.385273	0.419736	0.454585	0.480474	0.509671	0.54422	0.582367	0.622933	0.669947	0.7175	0.766899	0.815459	0.859412	0.899145	0.940542	0.983422	1.02743	1.07247	1.11828
AGO	SSP1_REMIND	REScap	0	0	0	0	0	0	0	0	0	0	0	0	0	0	0	0	0	0	0	0	0	0	0	0	0	0	0.00243721	0.0053993	0.00895521	0.0131952	0.0181785	0.0231383	0.0289364	0.0360928	0.0448728	0.0556704	0.0704295	0.0894007	0.115509	0.151727	0.200605	0.269803	0.39727	0.712246	2.7773	-1.61422	-0.651371
AGO	SSP1_WITCH	CAP	0.00151934	0.00327468	0.00522993	0.00750323	0.0102631	0.0136342	0.0178024	0.0227513	0.0286287	0.0346781	0.0401739	0.0464912	0.0535991	0.0607067	0.0680984	0.0760979	0.0844954	0.0927798	0.101808	0.111539	0.120962	0.133723	0.147936	0.162848	0.178882	0.19569	0.213323	0.232224	0.252436	0.272703	0.292872	0.312755	0.332502	0.353918	0.376434	0.398711	0.421454	0.444845	0.46786	0.489496	0.512978	0.535366	0.557636	0.579745	0.599162	0.620342	0.64092
AGO	SSP1_WITCH	CAPcap	0	0	0	0	0	0	0	0	0	0	0	0	0	0	0	0	0	0	0	0	0	0	0	0	0	0	0	0	0	0	0	0	0	0	0	0.399498	0.422288	0.445725	0.468427	0.489782	0.513278	0.53568	0.557667	0.579776	0.599194	0.620375	0.64092
AGO	SSP1_WITCH	EPC	0.00396692	0.0087941	0.0144258	0.0214364	0.0302823	0.0416602	0.0560439	0.0740737	0.0955371	0.118282	0.139829	0.164447	0.190688	0.217253	0.243559	0.269937	0.296439	0.32217	0.348503	0.373666	0.397947	0.427764	0.4566	0.485039	0.512578	0.539817	0.565047	0.589528	0.613128	0.634428	0.653564	0.671867	0.687561	0.703834	0.719094	0.734018	0.748363	0.761896	0.774882	0.786162	0.798058	0.808431	0.81855	0.828382	0.836283	0.84523	0.853341
AGO	SSP1_WITCH	EPCcap	0	0	0	0	0	0	0	0	0	0	0	0	0	0	0	0	0	0	0	0	0	0	0	0	0	0	0	0	0	0	0	0	0	0	0	0.737455	0.751707	0.76515	0.776951	0.787232	0.799096	0.809438	0.818661	0.828488	0.836386	0.845328	0.853341
AGO	SSP1_WITCH	RES	0.00203406	0.00444645	0.00721855	0.010623	0.0148807	0.0203271	0.0272402	0.0358984	0.0463084	0.0575076	0.0679658	0.0802809	0.0935651	0.107317	0.121341	0.135408	0.150189	0.164689	0.179771	0.19483	0.209717	0.228895	0.24845	0.268397	0.288753	0.309533	0.329577	0.34991	0.370537	0.390047	0.408218	0.425758	0.441546	0.458701	0.475695	0.492529	0.509206	0.525728	0.542096	0.556394	0.572412	0.587386	0.602044	0.616393	0.628389	0.642124	0.655576
AGO	SSP1_WITCH	REScap	0	0	0	0	0	0	0	0	0	0	0	0	0	0	0	0	0	0	0	0	0	0	0	0	0	0	0	0	0	0	0	0	0	0	0	0.002412	0.0050596	0.00795278	0.0111026	0.0144314	0.0181241	0.0220567	0.0262793	0.0308013	0.0353579	0.040488	0.045948
AGO	SSP2_AIMCGE	CAP	0	0.000160654	0.000338208	0.000540702	0.000780071	0.00107444	0.00142454	0.00185352	0.00234874	0.00289899	0.00345577	0.00969984	0.0165626	0.0239989	0.0319857	0.0405442	0.0498211	0.0598598	0.070158	0.0812606	0.0934078	0.109201	0.1255	0.142781	0.161216	0.1802	0.199383	0.21985	0.240359	0.261599	0.283781	0.304924	0.326891	0.350211	0.373776	0.398122	0.423138	0.448712	0.472395	0.496273	0.52076	0.540923	0.561444	0.581237	0.600614	0.618969	0.636586
AGO	SSP2_AIMCGE	CAPcap	0	0	0	0	0	0	0	0	0	0	0	0	0	0	0	0	0	0	0	0	0	0	0	0	0	0	0	0	0	0	0	0	0	0	0	0	0	0	0	0	0	0.542162	0.562117	0.581888	0.601286	0.619546	0.637178
AGO	SSP2_AIMCGE	EPC	0	0.000429788	0.000922961	0.00151764	0.00225029	0.00317921	0.00434959	0.0058118	0.00758187	0.00962711	0.0118165	0.0337171	0.0583672	0.0854394	0.114515	0.145805	0.178553	0.212535	0.246846	0.2821	0.317805	0.359627	0.399786	0.438532	0.474635	0.509865	0.541011	0.571578	0.598697	0.624702	0.649487	0.670847	0.690692	0.710228	0.728296	0.745819	0.762857	0.778707	0.792462	0.8052	0.817757	0.827232	0.836408	0.845065	0.853151	0.860373	0.867241
AGO	SSP2_AIMCGE	EPCcap	0	0	0	0	0	0	0	0	0	0	0	0	0	0	0	0	0	0	0	0	0	0	0	0	0	0	0	0	0	0	0	0	0	0	0	0	0	0	0	0	0	0.830899	0.838571	0.847062	0.855087	0.862002	0.868823
AGO	SSP2_AIMCGE	RES	0	0.000215382	0.00045633	0.000737859	0.00107979	0.0015007	0.00202417	0.0026651	0.00343148	0.00430363	0.00521091	0.0148556	0.0257374	0.0378256	0.0510502	0.0654563	0.0809767	0.0974851	0.11479	0.133097	0.152332	0.176433	0.200978	0.225713	0.250358	0.275719	0.299392	0.323383	0.346283	0.369312	0.392466	0.413016	0.433587	0.454178	0.474789	0.495417	0.51606	0.536714	0.555105	0.573354	0.591457	0.605683	0.61983	0.633136	0.646075	0.658373	0.670013
AGO	SSP2_AIMCGE	REScap	0	0	0	0	0	0	0	0	0	0	0	0	0	0	0	0	0	0	0	0	0	0	0	0	0	0	0	0	0	0	0	0	0	0	0	0	0	0	0	0	0	0.00252615	0.00525271	0.00817416	0.0113001	0.0146209	0.0181295
AGO	SSP2_GCAM	CAP	0.000857132	0.00201776	0.00321532	0.00441983	0.00564507	0.0068623	0.00821076	0.0094973	0.0108773	0.0122926	0.013719	0.0217277	0.03011	0.0390773	0.0486673	0.0590838	0.070172	0.0820076	0.0944227	0.106888	0.119541	0.129978	0.140619	0.151446	0.162858	0.174288	0.185804	0.197223	0.208894	0.22025	0.231107	0.237397	0.243577	0.250325	0.25689	0.263517	0.270283	0.276815	0.283379	0.290469	0.296705	0.3035	0.309767	0.316498	0.32311	0.32904	0.335327
AGO	SSP2_GCAM	CAPcap	0	0	0	0	0	0	0	0	0	0	0	0	0	0	0	0	0	0	0	0	0	0	0	0	0	0	0	0	0	0	0	0	0	0	0	0	0	0	0	0	0.297653	0.304057	0.310318	0.317081	0.323626	0.329584	0.335644
AGO	SSP2_GCAM	EPC	0.0022264	0.00534834	0.00867079	0.0122282	0.0159568	0.0199588	0.0243935	0.0290645	0.0340531	0.0394637	0.0453367	0.0725271	0.101689	0.132829	0.165861	0.200703	0.23671	0.273031	0.309567	0.345022	0.378248	0.404309	0.429321	0.453198	0.475572	0.497529	0.517385	0.535298	0.552903	0.568332	0.582316	0.589158	0.595368	0.601294	0.607164	0.612289	0.616957	0.621281	0.6258	0.63024	0.633631	0.637629	0.640576	0.643606	0.646519	0.648945	0.651319
AGO	SSP2_GCAM	EPCcap	0	0	0	0	0	0	0	0	0	0	0	0	0	0	0	0	0	0	0	0	0	0	0	0	0	0	0	0	0	0	0	0	0	0	0	0	0	0	0	0	0.639278	0.641249	0.644057	0.647117	0.649584	0.65204	0.653268
AGO	SSP2_GCAM	RES	0.00113495	0.00268277	0.00429753	0.00597096	0.00770538	0.00950423	0.0114833	0.0135227	0.0156834	0.0180009	0.0204583	0.0328332	0.0462313	0.0608427	0.0767968	0.0939687	0.112384	0.131663	0.151787	0.172025	0.191893	0.207873	0.223359	0.238893	0.25397	0.268882	0.283066	0.296374	0.309197	0.320931	0.331479	0.336357	0.340091	0.344359	0.34804	0.351697	0.354773	0.357833	0.360877	0.363904	0.366365	0.369086	0.371249	0.373404	0.375552	0.37717	0.378797
AGO	SSP2_GCAM	REScap	0	0	0	0	0	0	0	0	0	0	0	0	0	0	0	0	0	0	0	0	0	0	0	0	0	0	0	0	0	0	0	0	0	0	0	0	0	0	0	0	0.00348672	0.00702338	0.0105922	0.0141999	0.0178452	0.0214877	0.0251587
AGO	SSP2_MESSAGE	CAP	0.0141488	0.015549	0.0170297	0.0187492	0.0206914	0.0226931	0.0248727	0.0272392	0.0297084	0.0323926	0.0350932	0.0382454	0.0414959	0.0448425	0.0485032	0.0523642	0.0565797	0.0611097	0.0658612	0.0710528	0.0765844	0.0851499	0.0948033	0.10521	0.116721	0.129438	0.143442	0.158816	0.174373	0.19105	0.208246	0.227375	0.246923	0.266342	0.286357	0.305839	0.32572	0.347284	0.367926	0.390693	0.414823	0.443997	0.477344	0.511593	0.549779	0.588902	0.631121
AGO	SSP2_MESSAGE	CAPcap	0	0	0	0	0	0	0	0	0	0	0	0	0	0	0	0	0	0	0	0	0	0	0	0	0	0	0	0	0	0	0	0	0	0	0	0	0	0	0	0	0	0	0.478547	0.512248	0.550457	0.589595	0.631705
AGO	SSP2_MESSAGE	EPC	0.0362693	0.0404348	0.0451672	0.0508811	0.0572441	0.0641796	0.0719337	0.0803288	0.0896464	0.0998316	0.110882	0.123062	0.136596	0.150843	0.165814	0.181653	0.19825	0.21567	0.233778	0.252429	0.272238	0.299125	0.327036	0.355125	0.384922	0.414518	0.444719	0.474162	0.501978	0.528612	0.554682	0.580422	0.60485	0.626716	0.647623	0.666156	0.683695	0.701646	0.717402	0.73334	0.749612	0.768889	0.78921	0.808193	0.828548	0.847788	0.867038
AGO	SSP2_MESSAGE	EPCcap	0	0	0	0	0	0	0	0	0	0	0	0	0	0	0	0	0	0	0	0	0	0	0	0	0	0	0	0	0	0	0	0	0	0	0	0	0	0	0	0	0	0	0.793345	0.810571	0.830752	0.849813	0.868627
AGO	SSP2_MESSAGE	RES	0.01876	0.0206656	0.0228458	0.0253848	0.0282583	0.0313937	0.0348289	0.0386103	0.0427389	0.0472532	0.0521947	0.057671	0.0636711	0.0701484	0.0769952	0.0843143	0.091936	0.100163	0.108821	0.117866	0.12752	0.141433	0.156585	0.172271	0.189312	0.20732	0.226268	0.24611	0.265125	0.284494	0.30406	0.324531	0.344958	0.364157	0.383194	0.400783	0.41812	0.436595	0.453491	0.471628	0.491161	0.515558	0.543108	0.570746	0.602243	0.634228	0.668848
AGO	SSP2_MESSAGE	REScap	0	0	0	0	0	0	0	0	0	0	0	0	0	0	0	0	0	0	0	0	0	0	0	0	0	0	0	0	0	0	0	0	0	0	0	0	0	0	0	0	0	0	0.00269176	0.00580581	0.00950124	0.013855	0.0191773
AGO	SSP2_REMIND	CAP	4.26376e-06	0.00141039	0.00289659	0.00445606	0.00616412	0.00795173	0.0099266	0.0120131	0.014291	0.0167218	0.0191653	0.0335421	0.0488559	0.0652648	0.0837126	0.104126	0.12718	0.152876	0.181624	0.214168	0.248482	0.279532	0.31586	0.356466	0.401267	0.450075	0.506194	0.563945	0.62626	0.69027	0.753477	0.808676	0.867573	0.930115	0.995295	1.06091	1.12595	1.18759	1.2441	1.29118	1.32816	1.35681	1.38283	1.40413	1.42231	1.43672	1.44824
AGO	SSP2_REMIND	CAPcap	0	0	0	0	0	0	0	0	0	0	0	0	0	0	0	0	0	0	0	0	0	0	0	0	0	0	0	0	0	0	0	0	0	0	0	0	0	0	0	0	0	0	0	1.40258	1.4207	1.43496	1.44634
AGO	SSP2_REMIND	EPC	1.12058e-05	0.00375907	0.00786641	0.0124096	0.0175202	0.0232066	0.0296483	0.0369344	0.0450696	0.0538462	0.0636691	0.111173	0.161263	0.214115	0.269774	0.327479	0.386647	0.445835	0.505026	0.561733	0.613632	0.654972	0.69582	0.734711	0.771069	0.805022	0.8379	0.866819	0.893599	0.917362	0.937998	0.954053	0.969585	0.984591	0.999005	1.01245	1.02485	1.03607	1.04584	1.05409	1.06062	1.06606	1.07107	1.07557	1.0797	1.08344	1.08705
AGO	SSP2_REMIND	EPCcap	0	0	0	0	0	0	0	0	0	0	0	0	0	0	0	0	0	0	0	0	0	0	0	0	0	0	0	0	0	0	0	0	0	0	0	0	0	0	0	0	0	0	0	1.07428	1.07837	1.08203	1.08556
AGO	SSP2_REMIND	RES	5.7006e-06	0.00188989	0.00391203	0.00608435	0.00850405	0.0111312	0.0140905	0.0173491	0.0209598	0.0248762	0.0291273	0.0516419	0.0763581	0.103736	0.134264	0.168082	0.205236	0.245896	0.29018	0.336698	0.383692	0.423879	0.467734	0.513184	0.55971	0.606665	0.656931	0.704758	0.753516	0.800039	0.843859	0.88025	0.917944	0.956938	0.997119	1.03727	1.07711	1.11554	1.15162	1.18379	1.21088	1.23477	1.25833	1.28044	1.30146	1.32185	1.34152
AGO	SSP2_REMIND	REScap	0	0	0	0	0	0	0	0	0	0	0	0	0	0	0	0	0	0	0	0	0	0	0	0	0	0	0	0	0	0	0	0	0	0	0	0	0	0	0	0	0	0	0	0	0	0	0
AGO	SSP4_WITCH	CAP	0.00127574	0.00301264	0.00488463	0.00703159	0.00952228	0.0125017	0.0160363	0.0200883	0.0247053	0.0293071	0.0334119	0.038564	0.0439958	0.0495838	0.0552501	0.0611512	0.0672781	0.0735721	0.0798979	0.0865508	0.0933631	0.101667	0.111586	0.12105	0.131385	0.142192	0.153496	0.165289	0.177714	0.190383	0.204215	0.216861	0.22967	0.243327	0.256739	0.271198	0.286575	0.301903	0.317458	0.334155	0.348522	0.366069	0.382169	0.399834	0.416248	0.433108	0.450125
AGO	SSP4_WITCH	CAPcap	0	0	0	0	0	0	0	0	0	0	0	0	0	0	0	0	0	0	0	0	0	0	0	0	0	0	0	0	0	0	0	0	0	0	0	0	0	0	0	0	0	0	0	0	0	0	0
AGO	SSP4_WITCH	EPC	0.00341787	0.0082886	0.0139146	0.0207927	0.0292939	0.0398274	0.0529227	0.0686032	0.0868334	0.105976	0.123916	0.146196	0.169184	0.193197	0.217493	0.241394	0.266486	0.291191	0.315675	0.340862	0.36536	0.394755	0.424592	0.452738	0.480404	0.507736	0.533356	0.557279	0.579938	0.600961	0.621134	0.638564	0.654897	0.670815	0.684868	0.69898	0.712658	0.725736	0.736943	0.748771	0.758192	0.768475	0.77757	0.786866	0.794886	0.802567	0.810023
AGO	SSP4_WITCH	EPCcap	0	0	0	0	0	0	0	0	0	0	0	0	0	0	0	0	0	0	0	0	0	0	0	0	0	0	0	0	0	0	0	0	0	0	0	0	0	0	0	0	0	0	0	0	0	0	0
AGO	SSP4_WITCH	RES	0.00172205	0.00410522	0.0067733	0.00995915	0.0138311	0.0185878	0.0243844	0.0313599	0.0393461	0.0478301	0.0556448	0.0654714	0.0757679	0.086503	0.0976357	0.108847	0.120576	0.132519	0.144596	0.15714	0.169717	0.185571	0.20233	0.218935	0.235915	0.253285	0.270273	0.286723	0.303375	0.319286	0.335298	0.349254	0.363027	0.376624	0.388933	0.402165	0.415233	0.42814	0.43967	0.452239	0.462136	0.4741	0.484534	0.495995	0.505918	0.515595	0.525036
AGO	SSP4_WITCH	REScap	0	0	0	0	0	0	0	0	0	0	0	0	0	0	0	0	0	0	0	0	0	0	0	0	0	0	0	0	0	0	0	0	0	0	0	0	0	0	0	0	0	0	0	0	0	0	0
AGO	SSP5_GCAM	CAP	0.000867624	0.00337726	0.00594935	0.00855652	0.01129	0.0140655	0.0168435	0.0197217	0.022784	0.0258643	0.0291274	0.0399625	0.0515751	0.0641907	0.0776401	0.0922788	0.107927	0.12405	0.140707	0.157142	0.172631	0.180385	0.188139	0.196444	0.20462	0.212934	0.221524	0.230172	0.238337	0.247023	0.255427	0.259148	0.262239	0.264754	0.267128	0.269315	0.270744	0.271831	0.274584	0.276894	0.279751	0.283472	0.288423	0.292712	0.298097	0.303005	0.307166
AGO	SSP5_GCAM	CAPcap	0	0	0	0	0	0	0	0	0	0	0	0	0	0	0	0.0940252	0.109667	0.125619	0.142526	0.15924	0.174662	0.182025	0.189117	0.197321	0.205118	0.213211	0.221826	0.230307	0.238484	0.247182	0.2556	0.259168	0.26226	0.264754	0.267128	0.269315	0.270744	0.271831	0.274584	0.276894	0.279751	0.283472	0.288423	0.292712	0.298097	0.303005	0.307166
AGO	SSP5_GCAM	EPC	0.00223938	0.00879924	0.0157348	0.0230049	0.0309134	0.0389669	0.047419	0.056494	0.0661656	0.076133	0.0870046	0.11912	0.1527	0.187727	0.224522	0.261201	0.298131	0.334907	0.37002	0.402608	0.430509	0.444441	0.456957	0.469691	0.480946	0.491381	0.5016	0.511072	0.519	0.52737	0.534252	0.535043	0.534357	0.532947	0.530853	0.528335	0.525491	0.522305	0.519761	0.518274	0.517169	0.517351	0.518268	0.519001	0.520366	0.52068	0.521282
AGO	SSP5_GCAM	EPCcap	0	0	0	0	0	0	0	0	0	0	0	0	0	0	0	0.284261	0.320089	0.354383	0.390352	0.423685	0.449476	0.459422	0.466043	0.477522	0.485519	0.494084	0.504339	0.51243	0.520372	0.528754	0.535648	0.535221	0.534535	0.532947	0.530853	0.528335	0.525491	0.522305	0.519761	0.518274	0.517169	0.517351	0.518268	0.519001	0.520366	0.52068	0.521282
AGO	SSP5_GCAM	RES	0.00114455	0.0044554	0.00788586	0.0114294	0.0152321	0.0190519	0.0230253	0.0272539	0.03174	0.0364151	0.0413208	0.0570033	0.0738638	0.0920878	0.111404	0.131851	0.153267	0.175112	0.197068	0.218187	0.237266	0.245744	0.253999	0.261993	0.269319	0.276297	0.282898	0.289098	0.294478	0.299823	0.304724	0.304199	0.302532	0.300183	0.297211	0.294044	0.290708	0.287571	0.284953	0.282494	0.28113	0.281234	0.281397	0.281617	0.281895	0.28223	0.282621
AGO	SSP5_GCAM	REScap	0	0	0	0	0	0	0	0	0	0	0	0	0	0	0	0.00177281	0.00406119	0.00687527	0.0102139	0.0140204	0.0181657	0.0215828	0.0251134	0.0287442	0.0324051	0.036124	0.0398847	0.0436689	0.0473771	0.0511554	0.0549062	0.0573599	0.0594913	0.0614024	0.0630994	0.0646936	0.0661909	0.0676982	0.0693165	0.0709408	0.0728752	0.0752746	0.0776819	0.0800983	0.0825246	0.0849617	0.087411
AGO	SSP5_REMIND	CAP	2.29773e-06	0.000817748	0.0016527	0.00249995	0.00337971	0.00430952	0.00525904	0.00625458	0.00729359	0.00837863	0.00949195	0.0193368	0.0296332	0.0405283	0.052099	0.0646614	0.0780804	0.0927708	0.108958	0.126323	0.145301	0.17335	0.205242	0.24131	0.283562	0.331293	0.386724	0.450228	0.520836	0.595293	0.672074	0.741467	0.820804	0.909012	1.00565	1.10889	1.21563	1.32166	1.42067	1.50281	1.55691	1.60181	1.64849	1.68255	1.71682	1.74631	1.76222
AGO	SSP5_REMIND	CAPcap	0	0	0	0	0	0	0	0	0	0	0	0	0	0	0	0	0	0	0	0.128003	0.147285	0.175728	0.207057	0.243429	0.284914	0.332363	0.387475	0.450663	0.5213	0.595489	0.672263	0.741641	0.820945	0.909021	1.00565	1.10889	1.21563	1.32166	1.42067	1.50281	1.55691	1.60181	1.64849	1.68255	1.71682	1.74631	1.76222
AGO	SSP5_REMIND	EPC	5.97458e-06	0.00214778	0.0044162	0.00681737	0.00945042	0.0122767	0.0153094	0.0186435	0.0222062	0.026027	0.030088	0.0615458	0.0942216	0.128297	0.163943	0.20025	0.237869	0.27706	0.316283	0.355704	0.395268	0.44675	0.498466	0.549494	0.601414	0.651926	0.702273	0.751367	0.79836	0.840408	0.878378	0.908605	0.939587	0.970798	1.00173	1.03184	1.06039	1.08689	1.10995	1.12889	1.1432	1.15524	1.16786	1.17859	1.18924	1.19925	1.20733
AGO	SSP5_REMIND	EPCcap	0	0	0	0	0	0	0	0	0	0	0	0	0	0	0	0	0	0	0	0.376068	0.416611	0.468722	0.513781	0.564623	0.610263	0.658095	0.706164	0.753433	0.800156	0.841151	0.878977	0.909075	0.939912	0.970819	1.00173	1.03184	1.06039	1.08689	1.10995	1.12889	1.1432	1.15524	1.16786	1.17859	1.18924	1.19925	1.20733
AGO	SSP5_REMIND	RES	3.05864e-06	0.00108808	0.00221397	0.00338161	0.00463301	0.00595302	0.00734577	0.00885098	0.0104329	0.0121007	0.0138419	0.0284469	0.0438851	0.0602698	0.0778127	0.0964122	0.116266	0.137514	0.160319	0.184066	0.209155	0.244612	0.283032	0.324707	0.370985	0.420933	0.475843	0.53566	0.599862	0.664538	0.729621	0.786494	0.851258	0.923896	1.00478	1.09365	1.18943	1.29002	1.39165	1.48436	1.56256	1.63688	1.7175	1.79751	1.88414	1.96907	2.05087
AGO	SSP5_REMIND	REScap	0	0	0	0	0	0	0	0	0	0	0	0	0	0	0	0	0	0	0	0.0020387	0.00458338	0.00806067	0.0125089	0.0181253	0.0252825	0.0343103	0.0459805	0.0613274	0.0819473	0.109194	0.146669	0.193293	0.273948	0.446132	1.07728	-3.44046	-0.713965	-0.418613	-0.308429	-0.255174	-0.225875	-0.205533	-0.188758	-0.175791	-0.164628	-0.155775	-0.148699
ALB	SSP1_AIMCGE	CAP	0	1.68096e-05	3.41865e-05	5.26043e-05	7.23979e-05	9.43559e-05	0.000118304	0.000145087	0.000173749	0.000204393	0.000235157	0.00237916	0.00461535	0.00695775	0.00941758	0.0119851	0.014659	0.0174435	0.0204003	0.0235095	0.0267846	0.0323124	0.0381153	0.0442764	0.0508791	0.0577964	0.0652113	0.0729904	0.081261	0.0902126	0.0994468	0.109888	0.120948	0.133063	0.146032	0.160033	0.174826	0.19004	0.205393	0.22123	0.235749	0.24788	0.259452	0.272532	0.283635	0.295244	0.305851
ALB	SSP1_AIMCGE	CAPcap	0	1.96249e-05	4.00458e-05	6.18425e-05	8.39731e-05	9.98188e-05	0.000124879	0.000153181	0.00018339	0.000216003	0.000248469	0.00248167	0.00481887	0.00726626	0.00964464	0.0122681	0.0150115	0.0178711	0.0208957	0.0240033	0.0272687	0.0328825	0.0388096	0.0451156	0.0517466	0.058496	0.065931	0.073488	0.0815498	0.0903681	0.099626	0.110094	0.121049	0.133178	0.146163	0.160183	0.174843	0.190059	0.205414	0.22123	0.235749	0.24788	0.259452	0.272532	0.283635	0.295244	0.305851
ALB	SSP1_AIMCGE	EPC	0	2.21186e-05	4.52734e-05	7.00437e-05	9.67577e-05	0.000126766	0.000159876	0.000196465	0.000236337	0.000277828	0.000320566	0.00323773	0.00630366	0.00952019	0.012871	0.0163491	0.0200518	0.0238251	0.0278832	0.032059	0.0364581	0.0438531	0.051573	0.0599949	0.0686339	0.0777962	0.087584	0.0978227	0.108679	0.119884	0.131907	0.145134	0.159528	0.175061	0.191026	0.208864	0.227626	0.245851	0.265361	0.283993	0.301924	0.31608	0.330045	0.345118	0.358637	0.372439	0.386529
ALB	SSP1_AIMCGE	EPCcap	0	3.88702e-05	7.98586e-05	0.000123975	0.000163049	0.000164141	0.000205557	0.000252261	0.000302428	0.000355879	0.000409554	0.00396437	0.00771702	0.0116247	0.0147129	0.0186165	0.0228103	0.0270706	0.0315615	0.0357595	0.0401388	0.0480783	0.0565124	0.0657361	0.0743912	0.0824664	0.0922494	0.101126	0.110699	0.121092	0.133234	0.146585	0.160317	0.17592	0.191956	0.209871	0.227755	0.245987	0.265504	0.283993	0.301924	0.31608	0.330045	0.345118	0.358637	0.372439	0.386529
ALB	SSP1_AIMCGE	RES	0	1.08383e-05	2.23675e-05	3.49218e-05	4.88818e-05	6.46114e-05	8.22428e-05	0.000101988	0.0001238	0.000147298	0.000171082	0.00175096	0.00343883	0.00524573	0.00717035	0.00923043	0.0114171	0.0137293	0.0161977	0.0188369	0.0216635	0.0263469	0.0313672	0.0367587	0.0425601	0.0488158	0.0555774	0.0627264	0.0704501	0.0788166	0.0876256	0.0975907	0.108401	0.120164	0.133006	0.14708	0.161897	0.17737	0.193378	0.209765	0.225256	0.238486	0.25136	0.265025	0.278052	0.29178	0.304537
ALB	SSP1_AIMCGE	REScap	0	1.20899e-05	2.49634e-05	3.89927e-05	5.45914e-05	7.21054e-05	9.17177e-05	0.000113662	0.000137888	0.00016397	0.000190348	0.00194671	0.00382061	0.00582422	0.0079553	0.0102337	0.0126495	0.0152014	0.017923	0.02083	0.0239397	0.0290907	0.0346047	0.040518	0.0468714	0.0537106	0.0610909	0.0688795	0.0772784	0.0863587	0.0959005	0.106673	0.118334	0.130992	0.144777	0.159842	0.175654	0.192115	0.209091	0.22641	0.242728	0.25662	0.270102	0.284375	0.297945	0.312207	0.325425
ALB	SSP1_GCAM	CAP	0.00129363	0.0024752	0.00363528	0.00479132	0.00594972	0.00710398	0.00828003	0.00945965	0.0106541	0.0118481	0.0130043	0.0145202	0.0160162	0.0175313	0.0189832	0.0204418	0.021932	0.023399	0.0249333	0.0264825	0.0281058	0.0317857	0.0354947	0.0393834	0.0433981	0.0475463	0.0520499	0.0566255	0.0613775	0.0662147	0.0713892	0.0806321	0.0903036	0.10041	0.111215	0.12246	0.13473	0.147425	0.161063	0.175812	0.191466	0.207881	0.226106	0.245425	0.267012	0.291607	0.32136
ALB	SSP1_GCAM	CAPcap	0.00150764	0.00289153	0.00426004	0.00563179	0.00690214	0.00751344	0.00873098	0.00998845	0.0112401	0.0125192	0.013556	0.0151433	0.0167038	0.0179265	0.0194143	0.0209158	0.0224509	0.0239572	0.0254968	0.0269441	0.0286174	0.0323458	0.0361478	0.0401206	0.0439704	0.04811	0.0524224	0.0569187	0.0615183	0.066333	0.0715232	0.0806991	0.0903819	0.100501	0.111321	0.12258	0.134744	0.147441	0.16108	0.175812	0.191466	0.207881	0.226106	0.245425	0.267012	0.291607	0.32136
ALB	SSP1_GCAM	EPC	0.00169738	0.00327064	0.00484586	0.00644511	0.00805313	0.00965345	0.0113084	0.0129894	0.0146887	0.0163178	0.0180037	0.0201755	0.0222365	0.0243603	0.0263962	0.0285154	0.0305013	0.0325769	0.0347462	0.036797	0.0389734	0.043924	0.0491659	0.0543763	0.0597249	0.0654019	0.0714056	0.0775977	0.0839867	0.0905261	0.097348	0.109319	0.122135	0.135507	0.149611	0.164006	0.179872	0.196643	0.213679	0.232503	0.251896	0.271752	0.294209	0.317708	0.343753	0.373609	0.405071
ALB	SSP1_GCAM	EPCcap	0.00297716	0.00573517	0.00850917	0.0113535	0.0135008	0.012456	0.0144516	0.01662	0.018703	0.0208089	0.0219844	0.0246166	0.0270424	0.0277037	0.0299794	0.0323689	0.034592	0.036874	0.0390479	0.0404776	0.0428985	0.0481193	0.0538835	0.0594817	0.063702	0.0692471	0.0740076	0.0796576	0.085081	0.0914692	0.0983663	0.109885	0.122767	0.136204	0.150377	0.164842	0.17998	0.196759	0.213802	0.232503	0.251896	0.271752	0.294209	0.317708	0.343753	0.373609	0.405071
ALB	SSP1_GCAM	RES	0.000825161	0.00160804	0.00240924	0.00323355	0.00408499	0.0049643	0.0058752	0.0068145	0.00778319	0.0087541	0.00973867	0.0110048	0.0122672	0.0135625	0.0148629	0.0161818	0.01752	0.018899	0.0203011	0.0217516	0.0232564	0.0265022	0.029865	0.0334003	0.0370956	0.0410216	0.0452192	0.0496096	0.0542046	0.059017	0.0640603	0.0729714	0.0824043	0.0924331	0.103145	0.114643	0.127047	0.14027	0.154393	0.169801	0.186378	0.203826	0.223158	0.244237	0.26789	0.294678	0.324549
ALB	SSP1_GCAM	REScap	0.000919768	0.00179321	0.00268779	0.00360883	0.00455984	0.00553605	0.00654553	0.0075851	0.00865567	0.00972737	0.010811	0.0122049	0.0135925	0.0150115	0.0164339	0.0178744	0.0193343	0.020837	0.0223625	0.0239373	0.0255698	0.0291076	0.0327674	0.0366096	0.0406176	0.0448696	0.0494076	0.0541458	0.059096	0.0642724	0.0696897	0.0792724	0.0893936	0.10013	0.111573	0.123827	0.137014	0.151039	0.165978	0.182234	0.199674	0.217974	0.238188	0.260153	0.284709	0.312406	0.343146
ALB	SSP1_IMAGE	CAP	0.0345066	0.0393098	0.0447343	0.0507439	0.0573196	0.0649439	0.0734301	0.0827224	0.0929268	0.103648	0.114399	0.129567	0.146146	0.163637	0.182354	0.202191	0.223476	0.245283	0.267105	0.288164	0.307213	0.320851	0.33497	0.348673	0.361817	0.37617	0.391249	0.405896	0.419424	0.433748	0.447138	0.46158	0.474865	0.488094	0.50179	0.513575	0.52759	0.540088	0.554288	0.568844	0.585393	0.603626	0.623912	0.644649	0.668586	0.691544	0.715983
ALB	SSP1_IMAGE	CAPcap	0.0401017	0.045647	0.0520182	0.0591745	0.0659062	0.0684378	0.0771276	0.0869535	0.0975911	0.108907	0.118818	0.134435	0.151527	0.168579	0.185756	0.205955	0.227617	0.249873	0.271576	0.291792	0.311149	0.324768	0.339168	0.353161	0.365833	0.379182	0.393035	0.407469	0.420298	0.434217	0.447636	0.461804	0.475103	0.488347	0.502056	0.513856	0.52762	0.540118	0.55432	0.568844	0.585393	0.603626	0.623912	0.644649	0.668586	0.691544	0.715983
ALB	SSP1_IMAGE	EPC	0.0446076	0.0511871	0.0585089	0.0667577	0.0759501	0.0862758	0.0979861	0.110373	0.124044	0.138182	0.151996	0.171743	0.192333	0.214717	0.237392	0.262184	0.286887	0.312964	0.337922	0.361181	0.383327	0.397701	0.412659	0.42727	0.44099	0.456477	0.472364	0.487432	0.501833	0.516132	0.529672	0.544336	0.557736	0.570332	0.583976	0.596194	0.609173	0.621723	0.636143	0.649402	0.665829	0.682312	0.70097	0.720932	0.740591	0.761009	0.782855
ALB	SSP1_IMAGE	EPCcap	0.0763731	0.0868154	0.0987526	0.112304	0.121593	0.108859	0.122249	0.137432	0.153469	0.170411	0.180627	0.202658	0.225388	0.245705	0.261892	0.288264	0.314271	0.341833	0.365572	0.384376	0.407249	0.420886	0.436276	0.451318	0.461992	0.47227	0.482007	0.495742	0.506694	0.518989	0.532551	0.545782	0.559188	0.571792	0.58544	0.597662	0.609348	0.621896	0.636314	0.649402	0.665829	0.682312	0.70097	0.720932	0.740591	0.761009	0.782855
ALB	SSP1_IMAGE	RES	0.0221541	0.0257491	0.0298034	0.0344314	0.039676	0.045644	0.0524519	0.0600388	0.0683924	0.0771612	0.0861468	0.0987685	0.112757	0.127884	0.144223	0.161846	0.180819	0.200709	0.220781	0.240578	0.258903	0.272234	0.28619	0.299958	0.313407	0.328325	0.343897	0.359058	0.373643	0.388715	0.402995	0.418523	0.433008	0.447762	0.462786	0.476475	0.491994	0.506063	0.522097	0.538433	0.557045	0.577341	0.600237	0.623797	0.648295	0.674063	0.701225
ALB	SSP1_IMAGE	REScap	0.0246743	0.0286819	0.0331993	0.0383532	0.0441811	0.0507576	0.0582447	0.0665738	0.0757268	0.0853134	0.095106	0.108837	0.124009	0.140358	0.157943	0.17684	0.197106	0.218266	0.239522	0.260388	0.279618	0.293548	0.308093	0.322401	0.336333	0.351737	0.367759	0.383305	0.398207	0.413558	0.428056	0.443776	0.458394	0.47324	0.488313	0.502005	0.517484	0.531472	0.547374	0.563524	0.581868	0.601799	0.624195	0.647137	0.670885	0.695743	0.721817
ALB	SSP1_MESSAGE	CAP	0.0354617	0.0395514	0.0439202	0.0483647	0.0531767	0.0581641	0.0632603	0.068837	0.0744291	0.0803512	0.0861016	0.0938847	0.101801	0.109995	0.118128	0.126788	0.135846	0.144992	0.154804	0.164992	0.175936	0.190045	0.205338	0.221631	0.238978	0.257371	0.276816	0.297112	0.317553	0.337177	0.356065	0.373635	0.391674	0.408344	0.425264	0.441649	0.458291	0.474079	0.491097	0.508499	0.527098	0.542446	0.559642	0.577603	0.596063	0.615565	0.636433
ALB	SSP1_MESSAGE	CAPcap	0.0410592	0.0458692	0.0510637	0.056359	0.0611458	0.0613086	0.0665183	0.0723978	0.078227	0.0845167	0.0905263	0.0975378	0.105823	0.114265	0.120572	0.129361	0.138688	0.148056	0.158017	0.167928	0.178606	0.192825	0.2084	0.225022	0.242203	0.260074	0.279156	0.298668	0.318386	0.337598	0.356521	0.374127	0.391898	0.408584	0.425522	0.441922	0.45832	0.47411	0.491129	0.508499	0.527098	0.542446	0.559642	0.577603	0.596063	0.615565	0.636433
ALB	SSP1_MESSAGE	EPC	0.0456947	0.0513625	0.057261	0.0634108	0.0699388	0.0765731	0.0837364	0.0913107	0.0990037	0.106535	0.114326	0.124752	0.134699	0.145399	0.155699	0.167283	0.178074	0.189518	0.201898	0.21406	0.227109	0.243854	0.262282	0.281301	0.301317	0.322505	0.344826	0.367578	0.390041	0.411711	0.431936	0.449957	0.46915	0.486922	0.50496	0.521203	0.538652	0.555353	0.571973	0.58983	0.608033	0.622568	0.639624	0.65676	0.675407	0.693914	0.712897
ALB	SSP1_MESSAGE	EPCcap	0.0775716	0.086898	0.0967048	0.106962	0.112398	0.0968928	0.105027	0.114301	0.123322	0.132518	0.141557	0.148725	0.160253	0.172026	0.174023	0.186306	0.198176	0.210488	0.223256	0.233707	0.245156	0.26211	0.281414	0.301458	0.319887	0.33784	0.35784	0.376367	0.394985	0.414481	0.434773	0.452848	0.470617	0.48841	0.506467	0.522722	0.538834	0.555535	0.572153	0.58983	0.608033	0.622568	0.639624	0.65676	0.675407	0.693914	0.712897
ALB	SSP1_MESSAGE	RES	0.0227303	0.0258892	0.0292391	0.0327957	0.036641	0.0407549	0.0451359	0.0497631	0.0546556	0.0596904	0.0647619	0.0714983	0.0784222	0.0856241	0.0931173	0.10105	0.109184	0.117821	0.12685	0.136298	0.146408	0.159581	0.17374	0.189039	0.205659	0.223435	0.242486	0.262467	0.282822	0.302758	0.321881	0.340224	0.359146	0.3771	0.395476	0.413408	0.431686	0.44935	0.46829	0.48759	0.508376	0.525826	0.545222	0.565499	0.586716	0.608943	0.632254
ALB	SSP1_MESSAGE	REScap	0.0252731	0.0287902	0.0325193	0.0364775	0.040747	0.045268	0.050075	0.0551448	0.0604984	0.0659995	0.0715314	0.0788659	0.0863896	0.0941993	0.102295	0.110848	0.119601	0.128877	0.138553	0.148652	0.159432	0.17346	0.188497	0.204699	0.222244	0.24094	0.260903	0.281756	0.302909	0.32354	0.343251	0.362088	0.381452	0.399759	0.418435	0.436598	0.45505	0.472822	0.491819	0.511111	0.531818	0.549135	0.568327	0.58832	0.609167	0.630921	0.653646
ALB	SSP1_REMIND	CAP	1.8327e-06	0.00131403	0.00265104	0.004026	0.00542849	0.00688449	0.0083854	0.00993661	0.011556	0.0132356	0.0149312	0.0269482	0.0391684	0.0516403	0.0644596	0.0776424	0.0912657	0.105524	0.120314	0.13564	0.151945	0.176765	0.202793	0.230618	0.260838	0.292554	0.327342	0.364289	0.403029	0.44418	0.485921	0.519303	0.558048	0.598812	0.64269	0.690111	0.741948	0.795554	0.850567	0.905491	0.957942	1.0091	1.06195	1.11694	1.17402	1.2333	1.29529
ALB	SSP1_REMIND	CAPcap	2.13425e-06	0.0015346	0.00310351	0.00472912	0.00638873	0.00727862	0.00884738	0.0104871	0.0122113	0.0139802	0.0157607	0.028094	0.0408384	0.0538118	0.0658693	0.0793307	0.0932634	0.107841	0.122946	0.138405	0.1543	0.179372	0.2058	0.234079	0.264247	0.295463	0.32991	0.366015	0.404329	0.444645	0.486418	0.519827	0.558281	0.599052	0.642932	0.690349	0.74197	0.795574	0.850583	0.905491	0.957942	1.0091	1.06195	1.11694	1.17402	1.2333	1.29529
ALB	SSP1_REMIND	EPC	2.38769e-06	0.00172411	0.003508	0.005361	0.00728639	0.00927509	0.0113694	0.0135317	0.0157798	0.0180372	0.0204052	0.0367628	0.0531103	0.069776	0.0863869	0.103662	0.121014	0.138705	0.157585	0.176087	0.195939	0.22551	0.257204	0.289607	0.32406	0.360195	0.398507	0.438698	0.479953	0.521949	0.564112	0.59594	0.633279	0.671364	0.711667	0.753365	0.798296	0.843027	0.887137	0.929998	0.969342	1.00654	1.04369	1.08091	1.11815	1.15452	1.19143
ALB	SSP1_REMIND	EPCcap	4.19347e-06	0.00303428	0.00616649	0.00944254	0.0127868	0.011972	0.0145718	0.0173194	0.0202193	0.0230168	0.0259207	0.0447772	0.0644084	0.0840866	0.0974967	0.116613	0.135754	0.15513	0.175581	0.194523	0.212184	0.242805	0.276115	0.310071	0.343334	0.376318	0.412265	0.447999	0.486858	0.524795	0.566947	0.598744	0.634643	0.672675	0.712899	0.754493	0.798413	0.843124	0.887211	0.929998	0.969342	1.00654	1.04369	1.08091	1.11815	1.15452	1.19143
ALB	SSP1_REMIND	RES	1.15696e-06	0.000843868	0.00173342	0.00267314	0.00366696	0.00471961	0.00583619	0.00700468	0.00824197	0.00952844	0.0108576	0.0198339	0.029144	0.0388628	0.0489849	0.0595348	0.0707551	0.0824074	0.0949221	0.10795	0.122082	0.143515	0.166641	0.191857	0.219653	0.249652	0.282696	0.318697	0.357235	0.398372	0.441046	0.475798	0.516376	0.559367	0.606377	0.657788	0.714001	0.772742	0.833533	0.89461	0.953079	1.01015	1.06904	1.12997	1.1924	1.25642	1.32227
ALB	SSP1_REMIND	REScap	1.28993e-06	0.000941364	0.00193464	0.00298484	0.00409626	0.00526766	0.00650851	0.00780533	0.00917719	0.0106022	0.012073	0.0220181	0.0323018	0.0430051	0.0541127	0.0656552	0.0778962	0.0905723	0.104149	0.118237	0.133465	0.15649	0.181216	0.208041	0.237447	0.268987	0.303503	0.340835	0.380496	0.422487	0.46569	0.500596	0.541063	0.583593	0.629702	0.679654	0.733712	0.789585	0.846756	0.903537	0.957288	1.0092	1.06218	1.11639	1.17131	1.22699	1.28359
ALB	SSP1_WITCH	CAP	0.00313007	0.00655459	0.0102934	0.0146197	0.0199356	0.0266746	0.0353562	0.0465601	0.0603337	0.0750444	0.0870199	0.0990353	0.110872	0.122615	0.134136	0.145795	0.157288	0.168499	0.179188	0.19012	0.201425	0.216012	0.231685	0.248343	0.265076	0.283075	0.300138	0.318275	0.337311	0.356303	0.375429	0.395871	0.416917	0.440011	0.463543	0.489873	0.521741	0.563544	0.60604	0.648303	0.688836	0.728905	0.769546	0.810395	0.851093	0.892381	0.933575
ALB	SSP1_WITCH	CAPcap	0.00365253	0.0076446	0.012015	0.0171044	0.0233748	0.0313102	0.040877	0.0490754	0.063408	0.0788025	0.0913977	0.10406	0.116561	0.1288	0.140856	0.153161	0.162484	0.172227	0.183077	0.193828	0.205467	0.220396	0.236186	0.253126	0.270023	0.286859	0.304231	0.322611	0.341984	0.360274	0.37909	0.399149	0.418824	0.441899	0.464922	0.490693	0.522595	0.56442	0.606583	0.648564	0.689093	0.729154	0.769568	0.810415	0.85111	0.892394	0.933575
ALB	SSP1_WITCH	EPC	0.00418122	0.00897841	0.0143687	0.0209175	0.0291826	0.0399181	0.0540312	0.0724911	0.0951643	0.119263	0.139644	0.159877	0.178493	0.197212	0.214313	0.231504	0.247298	0.262876	0.277676	0.291698	0.306856	0.327097	0.347211	0.368226	0.388694	0.410478	0.430767	0.452192	0.473365	0.494749	0.516018	0.53818	0.55933	0.583042	0.606925	0.63276	0.662226	0.700168	0.736118	0.770925	0.802206	0.832143	0.860576	0.888591	0.914706	0.939919	0.963785
ALB	SSP1_WITCH	EPCcap	0.00738199	0.0157166	0.0250629	0.0364219	0.0506538	0.068817	0.0883175	0.0922849	0.119665	0.148813	0.173546	0.197876	0.219862	0.241064	0.260265	0.279877	0.284149	0.292635	0.307872	0.320573	0.336775	0.358026	0.377846	0.399231	0.419367	0.434881	0.455678	0.477118	0.498589	0.515702	0.534689	0.55432	0.569005	0.592168	0.613579	0.636858	0.666204	0.703937	0.738424	0.77205	0.803228	0.833051	0.860665	0.888665	0.914765	0.939962	0.963785
ALB	SSP1_WITCH	RES	0.00202536	0.00439745	0.00713916	0.0105063	0.0148248	0.0205196	0.0280991	0.0382543	0.0510821	0.0653005	0.077525	0.0899677	0.102192	0.114338	0.126271	0.137859	0.149517	0.160659	0.171792	0.18292	0.194756	0.210302	0.226648	0.243982	0.261541	0.280381	0.298482	0.318037	0.338008	0.358405	0.37924	0.401411	0.424	0.448838	0.474357	0.502691	0.536669	0.580283	0.624185	0.667655	0.70882	0.748929	0.788946	0.828623	0.867238	0.905422	0.942471
ALB	SSP1_WITCH	REScap	0.00226128	0.00491126	0.00797512	0.0117378	0.0165619	0.0229181	0.0313627	0.0426301	0.0568216	0.0724969	0.0859262	0.0995527	0.112898	0.126118	0.139068	0.151606	0.164173	0.176138	0.188059	0.199939	0.212542	0.229058	0.246358	0.264635	0.283077	0.302774	0.32162	0.3419	0.362522	0.383488	0.404807	0.427391	0.450284	0.475336	0.500936	0.529202	0.562891	0.605802	0.648608	0.690615	0.730052	0.768166	0.805888	0.842994	0.87883	0.914001	0.947877
ALB	SSP2_AIMCGE	CAP	0	0.000323232	0.000658782	0.00101948	0.00142118	0.00187497	0.00240066	0.00299039	0.00366138	0.00437924	0.00509928	0.0140829	0.0234988	0.0333991	0.0437007	0.0544139	0.065628	0.0772745	0.0892715	0.101721	0.114691	0.132097	0.149379	0.168	0.186544	0.205732	0.225023	0.245622	0.266152	0.288382	0.311374	0.33569	0.36131	0.389621	0.419893	0.453961	0.490895	0.529099	0.568263	0.606944	0.645244	0.680912	0.717731	0.754836	0.792985	0.831079	0.869466
ALB	SSP2_AIMCGE	CAPcap	0	0.000377525	0.000771345	0.00119715	0.00167399	0.00221408	0.00279748	0.00316901	0.00388466	0.00464594	0.00540035	0.0149279	0.0248682	0.0353102	0.0461935	0.0568089	0.0685576	0.0807227	0.0931818	0.106234	0.118263	0.135269	0.152851	0.171828	0.190756	0.210433	0.22999	0.250928	0.270699	0.293301	0.316283	0.340983	0.366685	0.395358	0.425121	0.45814	0.495261	0.533235	0.57077	0.609051	0.647174	0.681995	0.718285	0.755331	0.793445	0.831422	0.869757
ALB	SSP2_AIMCGE	EPC	0	0.000419333	0.000855413	0.00133104	0.00185609	0.00245087	0.00314628	0.00391704	0.00479076	0.00572536	0.00665678	0.0183254	0.0305	0.0432297	0.0563272	0.0700018	0.0837583	0.0983906	0.113074	0.128046	0.144026	0.164466	0.185274	0.206451	0.228247	0.249709	0.271256	0.294906	0.317463	0.341555	0.366362	0.392247	0.419939	0.449554	0.480471	0.515052	0.551913	0.589233	0.627073	0.663616	0.69935	0.732005	0.764544	0.797645	0.83105	0.863705	0.895488
ALB	SSP2_AIMCGE	EPCcap	0	0.000740948	0.00151518	0.00236494	0.00331271	0.00438171	0.0053591	0.00511056	0.00626721	0.00747995	0.00864097	0.0237667	0.0392472	0.055275	0.0716762	0.0856246	0.102288	0.119724	0.136735	0.15456	0.166856	0.186054	0.208516	0.231329	0.254814	0.278129	0.300533	0.325274	0.344252	0.369324	0.393571	0.420394	0.447647	0.477844	0.505751	0.535307	0.572076	0.607706	0.638689	0.673244	0.707896	0.73705	0.767393	0.800109	0.833221	0.865301	0.896773
ALB	SSP2_AIMCGE	RES	0	0.00020599	0.000425213	0.000666835	0.000940967	0.00125638	0.00162382	0.00204592	0.00252845	0.00305406	0.00359135	0.010033	0.0169364	0.0243708	0.0322648	0.04065	0.0495203	0.0589905	0.0688058	0.0792245	0.0902975	0.105116	0.1202	0.136377	0.153045	0.170562	0.188464	0.207789	0.227486	0.248874	0.271443	0.295331	0.320824	0.34926	0.379942	0.41466	0.452633	0.492352	0.533566	0.574682	0.615688	0.654212	0.694133	0.734632	0.776193	0.8178	0.859528
ALB	SSP2_AIMCGE	REScap	0	0.000230163	0.000475344	0.000745785	0.00105278	0.00140614	0.0018176	0.00228861	0.00282676	0.00341257	0.00401096	0.0111927	0.0188723	0.0271248	0.0358682	0.0451327	0.0549109	0.0653263	0.0760949	0.0874983	0.0995822	0.115709	0.132065	0.149545	0.16749	0.186277	0.205402	0.225964	0.246829	0.269385	0.29307	0.318014	0.344494	0.373864	0.405351	0.440726	0.479121	0.518951	0.559922	0.600442	0.640508	0.677832	0.716197	0.754796	0.794076	0.833067	0.871841
ALB	SSP2_GCAM	CAP	0.00165328	0.00381599	0.00596842	0.00812038	0.0102898	0.0125463	0.0148728	0.0172871	0.0198313	0.0224293	0.0251593	0.0394841	0.0542597	0.0695403	0.0854817	0.102205	0.11961	0.137618	0.156252	0.175392	0.193956	0.208996	0.224895	0.240717	0.256849	0.273543	0.290383	0.307718	0.326026	0.34459	0.364691	0.382595	0.401765	0.422419	0.444285	0.467012	0.492176	0.518655	0.546819	0.578856	0.614185	0.652902	0.695668	0.743823	0.796637	0.856048	0.924293
ALB	SSP2_GCAM	CAPcap	0.0019321	0.00445849	0.00698484	0.00953548	0.0121214	0.0145883	0.0157363	0.0183114	0.0209408	0.0237129	0.0265641	0.0417159	0.0572537	0.0733378	0.0890621	0.106516	0.124544	0.143175	0.160574	0.179108	0.198106	0.213328	0.229529	0.245641	0.261933	0.278855	0.296096	0.312468	0.33112	0.349599	0.370015	0.387918	0.407353	0.427497	0.44833	0.471239	0.495817	0.521134	0.548946	0.580855	0.61526	0.653499	0.696213	0.744336	0.797018	0.856351	0.924393
ALB	SSP2_GCAM	EPC	0.00215435	0.00498977	0.00783364	0.0107205	0.0136432	0.0166755	0.0198959	0.0231553	0.0265577	0.0300804	0.0336702	0.0526495	0.0720086	0.0918605	0.112138	0.133301	0.154555	0.176664	0.199287	0.221529	0.243413	0.260586	0.278827	0.296029	0.314202	0.332486	0.350658	0.369787	0.388855	0.408399	0.429389	0.448804	0.468709	0.489427	0.511682	0.534153	0.559286	0.584745	0.6122	0.642854	0.67579	0.711597	0.750229	0.792421	0.837165	0.886726	0.941558
ALB	SSP2_GCAM	EPCcap	0.00381958	0.00878678	0.0137987	0.018912	0.0241331	0.0281553	0.0257572	0.0300212	0.0341024	0.0386875	0.0430588	0.0671315	0.0910939	0.115479	0.135554	0.160643	0.184986	0.210042	0.227633	0.247625	0.271449	0.28936	0.308733	0.326793	0.345279	0.364031	0.383292	0.397893	0.417727	0.436258	0.457893	0.476566	0.496692	0.514455	0.531758	0.554262	0.576386	0.596702	0.622369	0.652124	0.681114	0.714809	0.753057	0.794933	0.838989	0.888086	0.942029
ALB	SSP2_GCAM	RES	0.00104863	0.00246118	0.00391685	0.00541099	0.00697611	0.00862993	0.0103754	0.0122289	0.0141788	0.0162315	0.0183731	0.0292218	0.0406145	0.0527152	0.0655531	0.0792442	0.0937959	0.109137	0.12527	0.141977	0.158672	0.172661	0.187281	0.202248	0.217509	0.233764	0.250313	0.267543	0.285491	0.304199	0.324302	0.342767	0.362507	0.383665	0.406402	0.429971	0.456375	0.483876	0.513678	0.547502	0.584642	0.625902	0.671628	0.722847	0.779612	0.843777	0.917658
ALB	SSP2_GCAM	REScap	0.00117084	0.00274915	0.00437677	0.00604861	0.00780097	0.00965177	0.0115921	0.0136499	0.0158112	0.018084	0.020452	0.0324696	0.0450471	0.0583629	0.0724359	0.0873956	0.103242	0.119891	0.137323	0.155306	0.17321	0.188154	0.203724	0.219615	0.235766	0.252915	0.270317	0.288359	0.307088	0.326527	0.347336	0.36637	0.386645	0.40828	0.431415	0.455286	0.481892	0.509441	0.539122	0.5726	0.609092	0.649324	0.693538	0.742607	0.796429	0.856572	0.924927
ALB	SSP2_MESSAGE	CAP	0.0274991	0.0293647	0.0315381	0.0340297	0.036644	0.0396331	0.0429157	0.04642	0.0501329	0.0540374	0.0581173	0.0623594	0.0668401	0.0718072	0.0771204	0.0827847	0.0890975	0.0954169	0.102048	0.1088	0.115559	0.125459	0.135671	0.146514	0.157384	0.168717	0.179809	0.191722	0.203713	0.215769	0.22824	0.246914	0.26494	0.284022	0.302805	0.320909	0.340393	0.359463	0.379777	0.400259	0.422665	0.45001	0.478149	0.506709	0.536484	0.566987	0.596466
ALB	SSP2_MESSAGE	CAPcap	0.0319777	0.0341273	0.0367131	0.0397437	0.042897	0.0461865	0.0496697	0.0490677	0.0529906	0.0570097	0.0613702	0.065777	0.0704527	0.0756932	0.080358	0.0863292	0.0929299	0.0994446	0.106438	0.112054	0.118259	0.128457	0.138837	0.149863	0.161057	0.17274	0.183991	0.196135	0.207429	0.219796	0.232247	0.251297	0.269435	0.288794	0.307915	0.325557	0.344258	0.363237	0.382151	0.40262	0.42486	0.451829	0.479352	0.507364	0.537166	0.567689	0.597069
ALB	SSP2_MESSAGE	EPC	0.0353635	0.0378365	0.0407596	0.0442064	0.0476831	0.0516386	0.056111	0.0607599	0.0657425	0.0707997	0.0759248	0.081324	0.087223	0.0934884	0.10016	0.107273	0.1147	0.122503	0.130676	0.138338	0.146587	0.158264	0.1706	0.182693	0.195743	0.20861	0.221661	0.234766	0.248037	0.261204	0.275758	0.296445	0.316082	0.336831	0.356886	0.376616	0.397352	0.417205	0.438459	0.459808	0.48292	0.510923	0.5396	0.56833	0.596465	0.626186	0.65486
ALB	SSP2_MESSAGE	EPCcap	0.0611275	0.0649947	0.0700661	0.0760239	0.0821084	0.0870459	0.0921423	0.0778689	0.0841308	0.0899655	0.0965405	0.102869	0.109865	0.117467	0.121435	0.130065	0.138833	0.147513	0.157292	0.159918	0.165926	0.179056	0.192281	0.205153	0.21965	0.233892	0.247494	0.261243	0.271141	0.285326	0.29947	0.321396	0.341035	0.362382	0.383215	0.400288	0.417186	0.436061	0.450839	0.471791	0.493889	0.519975	0.545813	0.572107	0.600213	0.629871	0.657984
ALB	SSP2_MESSAGE	RES	0.0175182	0.0189907	0.0207491	0.0227187	0.0248786	0.0272988	0.0299768	0.0328938	0.0360014	0.0393088	0.0426634	0.0462494	0.0502101	0.054467	0.0590529	0.0640051	0.0693677	0.0749495	0.0808565	0.0867942	0.0928381	0.101658	0.110779	0.120406	0.130318	0.140763	0.151148	0.162373	0.173809	0.185391	0.197499	0.215447	0.232992	0.251671	0.270343	0.288867	0.308643	0.328192	0.349151	0.37077	0.394127	0.42272	0.452245	0.482746	0.514265	0.546849	0.578841
ALB	SSP2_MESSAGE	REScap	0.019522	0.021171	0.0231383	0.0253413	0.0277565	0.0304583	0.0334442	0.0366644	0.0400919	0.0437364	0.0474295	0.0513735	0.0557262	0.0604	0.0654238	0.0708441	0.0767071	0.0828009	0.0892423	0.0956983	0.102258	0.111828	0.121703	0.132102	0.142786	0.15402	0.165162	0.177179	0.189384	0.201714	0.21457	0.233581	0.25209	0.271721	0.291266	0.310578	0.331107	0.351317	0.372888	0.395041	0.418867	0.447887	0.477673	0.508257	0.539669	0.571938	0.603418
ALB	SSP2_REMIND	CAP	9.17475e-06	0.00299543	0.00603071	0.00914782	0.0124202	0.0158761	0.0194587	0.023365	0.0274873	0.0318144	0.0364644	0.063084	0.0910434	0.121065	0.153792	0.189584	0.229204	0.27264	0.319321	0.368764	0.420912	0.470816	0.530543	0.597528	0.673869	0.759014	0.85223	0.950324	1.04926	1.14075	1.21532	1.2888	1.36455	1.44188	1.51893	1.60094	1.67379	1.75427	1.83119	1.892	1.95732	2.02218	2.08887	2.16636	2.23188	2.30122	2.36094
ALB	SSP2_REMIND	CAPcap	1.07192e-05	0.00349762	0.00705476	0.010729	0.0146044	0.0187059	0.0226052	0.0247258	0.0290943	0.0335924	0.0385386	0.066638	0.0959502	0.127284	0.161507	0.198876	0.239923	0.282023	0.329677	0.380114	0.429582	0.479818	0.536989	0.603784	0.679684	0.763918	0.85571	0.951675	1.04779	1.13617	1.20832	1.27987	1.35315	1.42758	1.5009	1.57819	1.64958	1.7319	1.80457	1.86389	1.93781	2.00355	2.07202	2.15947	2.22453	2.29284	2.35154
ALB	SSP2_REMIND	EPC	1.18947e-05	0.00389759	0.00785598	0.0119963	0.0162838	0.0208064	0.025657	0.0307505	0.0362139	0.0418223	0.0477865	0.081786	0.116708	0.153433	0.192448	0.233848	0.278171	0.325929	0.376268	0.428004	0.48129	0.530513	0.589099	0.652185	0.722791	0.798568	0.878567	0.960046	1.03902	1.10947	1.16553	1.21842	1.27182	1.32543	1.3766	1.42992	1.47554	1.52444	1.5686	1.60262	1.63963	1.67373	1.70944	1.74573	1.78189	1.8132	1.83767
ALB	SSP2_REMIND	EPCcap	2.11235e-05	0.0068689	0.0138395	0.0211427	0.0287487	0.0366402	0.0430067	0.0397639	0.0468023	0.0535823	0.0612898	0.104057	0.146596	0.190265	0.236286	0.284306	0.333943	0.376536	0.42969	0.48358	0.526569	0.575371	0.624491	0.684828	0.75134	0.821185	0.893503	0.965406	1.03353	1.09335	1.14153	1.18824	1.23453	1.28053	1.3231	1.36648	1.40992	1.46362	1.5003	1.533	1.5891	1.6263	1.66699	1.72518	1.76066	1.79047	1.81366
ALB	SSP2_REMIND	RES	5.76986e-06	0.00191458	0.00390933	0.00602044	0.00827541	0.0107103	0.0133224	0.0161512	0.0192078	0.0224596	0.025939	0.0454662	0.0665081	0.0897075	0.115537	0.144304	0.176968	0.21381	0.254613	0.299615	0.348196	0.396288	0.455725	0.525191	0.607136	0.703108	0.813224	0.93554	1.06576	1.19224	1.29968	1.40892	1.52515	1.6474	1.77161	1.9075	2.02978	2.16624	2.29872	2.40038	2.50951	2.61588	2.7305	2.85438	2.95548	3.06295	3.14023
ALB	SSP2_REMIND	REScap	6.44382e-06	0.00213908	0.0043693	0.00673099	0.00925478	0.0119809	0.0149031	0.0180492	0.0214436	0.0250496	0.0289037	0.0505255	0.0737026	0.0991177	0.127253	0.158396	0.193517	0.232811	0.275958	0.323102	0.373455	0.422779	0.483014	0.55243	0.63298	0.725516	0.829357	0.941871	1.0585	1.16875	1.26015	1.35103	1.44554	1.5426	1.63883	1.74146	1.83152	1.9296	2.02242	2.0921	2.16548	2.23563	2.30974	2.38823	2.45105	2.51662	2.56304
ALB	SSP4_WITCH	CAP	0.00262374	0.00598845	0.00961237	0.0137532	0.0186601	0.0247867	0.0324988	0.0420319	0.0534565	0.0655806	0.0752844	0.0862224	0.0967211	0.107249	0.117683	0.12779	0.137718	0.147417	0.15737	0.166538	0.176402	0.189706	0.203596	0.216998	0.231563	0.24708	0.262803	0.278793	0.295347	0.311455	0.329631	0.348699	0.369516	0.392419	0.417522	0.445023	0.476648	0.509143	0.546654	0.587885	0.627054	0.665805	0.705188	0.744611	0.78411	0.823841	0.863331
ALB	SSP4_WITCH	CAPcap	0.00306056	0.00699629	0.0112065	0.0160577	0.0218115	0.0289698	0.0379956	0.0488014	0.06204	0.0693754	0.0795589	0.0910629	0.102071	0.113121	0.12397	0.134549	0.144925	0.155095	0.165496	0.175078	0.185326	0.199129	0.213559	0.227486	0.242572	0.258657	0.273503	0.289688	0.306704	0.323224	0.341844	0.361344	0.382586	0.4059	0.431379	0.459213	0.491103	0.523743	0.561247	0.602278	0.641022	0.679222	0.717848	0.756311	0.794634	0.832963	0.870648
ALB	SSP4_WITCH	EPC	0.00347564	0.00808088	0.0131561	0.0191932	0.0265964	0.0358746	0.0477429	0.0625735	0.08032	0.0989734	0.114499	0.131188	0.147853	0.163258	0.178649	0.192655	0.206015	0.219136	0.232022	0.24398	0.256596	0.274786	0.291213	0.308093	0.325248	0.343383	0.361366	0.378445	0.396233	0.413751	0.431844	0.451817	0.473312	0.495549	0.520947	0.547356	0.57672	0.608333	0.642081	0.678868	0.713581	0.746104	0.77835	0.810203	0.841518	0.872141	0.901944
ALB	SSP4_WITCH	EPCcap	0.00617083	0.0143839	0.0232442	0.0339229	0.0469639	0.0631067	0.0835897	0.106675	0.135854	0.130375	0.150426	0.171954	0.193267	0.213041	0.232208	0.249834	0.266776	0.28334	0.299577	0.314618	0.330181	0.351993	0.371895	0.392189	0.412416	0.433648	0.448035	0.466296	0.486283	0.505606	0.525332	0.546797	0.569363	0.592291	0.617913	0.643814	0.671915	0.701279	0.731573	0.763608	0.792707	0.819402	0.844957	0.869479	0.892871	0.915047	0.93549
ALB	SSP4_WITCH	RES	0.00168662	0.0039757	0.00657529	0.00970947	0.0136245	0.0186344	0.0251417	0.0334398	0.0435669	0.0547279	0.0641411	0.0747957	0.0854346	0.0958632	0.106209	0.116375	0.126263	0.136206	0.146205	0.155775	0.165865	0.179836	0.193875	0.207986	0.222878	0.238707	0.254824	0.271238	0.287956	0.304985	0.323409	0.343231	0.364753	0.388272	0.414149	0.442827	0.474859	0.508942	0.547502	0.590053	0.630361	0.670072	0.710172	0.750413	0.790524	0.830213	0.869172
ALB	SSP4_WITCH	REScap	0.0018831	0.00444073	0.00734612	0.0108491	0.0152235	0.0208171	0.0280746	0.0373125	0.0485643	0.0609082	0.0712881	0.0830075	0.0946768	0.106084	0.117368	0.128425	0.139153	0.149913	0.160708	0.171014	0.181857	0.196835	0.211838	0.22687	0.242683	0.259435	0.276428	0.293671	0.311171	0.32893	0.348072	0.36858	0.390747	0.414852	0.441231	0.47029	0.50253	0.536587	0.574809	0.61661	0.655852	0.694175	0.732537	0.770697	0.8084	0.845381	0.881371
ALB	SSP5_GCAM	CAP	0.00167314	0.006374	0.0109568	0.0155819	0.0202359	0.0250722	0.0300428	0.0352038	0.0404971	0.0460321	0.0515974	0.0695699	0.0877695	0.106336	0.124908	0.143946	0.163233	0.182366	0.201499	0.219853	0.237264	0.244514	0.252097	0.259624	0.266934	0.273949	0.281348	0.288507	0.296083	0.303394	0.311132	0.316805	0.323441	0.328553	0.33337	0.340984	0.346786	0.354835	0.361232	0.371094	0.379405	0.38924	0.403208	0.416472	0.431739	0.451703	0.469899
ALB	SSP5_GCAM	CAPcap	0.00194971	0.00743452	0.0128128	0.017972	0.0213503	0.0263877	0.0316281	0.0370241	0.0426446	0.0478302	0.0535976	0.071774	0.089496	0.108438	0.127375	0.146512	0.165699	0.184517	0.203918	0.222568	0.239835	0.246562	0.253304	0.260692	0.267532	0.274278	0.281702	0.288664	0.296252	0.303575	0.311326	0.316828	0.323466	0.328553	0.33337	0.340984	0.346786	0.354835	0.361232	0.371094	0.379405	0.38924	0.403208	0.416472	0.431739	0.451703	0.469899
ALB	SSP5_GCAM	EPC	0.00220658	0.0084647	0.0147357	0.0210622	0.0276405	0.0343628	0.041473	0.0487549	0.0561651	0.0637695	0.0716979	0.0961156	0.120491	0.144769	0.169299	0.194173	0.218307	0.242361	0.265711	0.287624	0.308034	0.316452	0.324973	0.333335	0.341828	0.349732	0.358472	0.366702	0.375516	0.383986	0.392657	0.398536	0.404918	0.412157	0.419172	0.425895	0.433771	0.440894	0.44933	0.45984	0.469298	0.480447	0.494797	0.509304	0.525979	0.544729	0.564981
ALB	SSP5_GCAM	EPCcap	0.0038648	0.0147577	0.0256676	0.0348218	0.0353507	0.0435404	0.05243	0.0612452	0.0705299	0.076638	0.0858376	0.111923	0.134597	0.161149	0.187733	0.213022	0.236366	0.258547	0.282885	0.305763	0.324681	0.329679	0.333044	0.340352	0.345959	0.352195	0.360996	0.367964	0.376806	0.3853	0.393997	0.398707	0.405091	0.412157	0.419172	0.425895	0.433771	0.440894	0.44933	0.45984	0.469298	0.480447	0.494797	0.509304	0.525979	0.544729	0.564981
ALB	SSP5_GCAM	RES	0.00107673	0.00420135	0.0074013	0.0107504	0.014282	0.0180317	0.0220264	0.0262823	0.0307298	0.0353947	0.0401312	0.054959	0.0703091	0.0863228	0.102897	0.120219	0.138033	0.156083	0.17446	0.192301	0.209573	0.217502	0.225876	0.234081	0.24242	0.250535	0.259127	0.26747	0.276322	0.284898	0.294019	0.301273	0.30827	0.315934	0.323321	0.331434	0.339797	0.348424	0.357331	0.367784	0.378666	0.391261	0.405825	0.421873	0.43962	0.460243	0.481313
ALB	SSP5_GCAM	REScap	0.00120019	0.00468398	0.00825287	0.0119861	0.0159034	0.0200534	0.0244656	0.0291575	0.0340524	0.0391704	0.0443561	0.0606033	0.0773413	0.0947291	0.112651	0.131303	0.150403	0.169665	0.1892	0.208089	0.226298	0.234581	0.243305	0.251831	0.260475	0.268862	0.277733	0.286326	0.295433	0.304238	0.313594	0.320997	0.328123	0.33593	0.34344	0.351687	0.360179	0.36893	0.377955	0.388547	0.399557	0.412291	0.426996	0.443167	0.46101	0.481689	0.502747
ALB	SSP5_REMIND	CAP	4.93419e-06	0.00172011	0.00341127	0.00506687	0.00667873	0.00828039	0.00984784	0.0114082	0.0129244	0.0144403	0.0158935	0.0315391	0.0471921	0.063103	0.0796324	0.0972425	0.115777	0.135626	0.156697	0.17897	0.201855	0.234511	0.269748	0.308344	0.349807	0.396285	0.447232	0.507664	0.576678	0.649085	0.720345	0.785371	0.856563	0.936243	1.02235	1.11626	1.21407	1.31819	1.42574	1.52018	1.61365	1.71485	1.81478	1.90516	2.0094	2.10489	2.21012
ALB	SSP5_REMIND	CAPcap	5.74432e-06	0.00200669	0.00399018	0.00594314	0.00773634	0.00872228	0.0103735	0.0120343	0.0136224	0.0152181	0.016546	0.0328112	0.0487506	0.0643996	0.0812726	0.0992452	0.118069	0.138186	0.158796	0.181204	0.204427	0.237487	0.271938	0.31081	0.351321	0.39744	0.448015	0.508103	0.577132	0.64927	0.720518	0.785524	0.856681	0.93625	1.02235	1.11626	1.21407	1.31819	1.42574	1.52018	1.61365	1.71485	1.81478	1.90516	2.0094	2.10489	2.21012
ALB	SSP5_REMIND	EPC	6.45431e-06	0.00227092	0.00454454	0.00680675	0.0090979	0.0113432	0.0136224	0.0158208	0.0179604	0.0200541	0.0222087	0.0436983	0.064812	0.0857767	0.107367	0.129992	0.153289	0.177616	0.202937	0.229213	0.255919	0.293652	0.333562	0.375972	0.421267	0.470132	0.522795	0.582869	0.648843	0.715228	0.777966	0.832313	0.890658	0.952226	1.01629	1.08259	1.14894	1.21542	1.27796	1.33323	1.38378	1.43466	1.47968	1.52507	1.56904	1.60705	1.64159
ALB	SSP5_REMIND	EPCcap	1.13238e-05	0.00397972	0.00796892	0.0119278	0.0152005	0.014479	0.0173553	0.020181	0.0227905	0.0253499	0.0269798	0.0526771	0.076	0.0963636	0.120254	0.145056	0.169969	0.195571	0.218343	0.24509	0.273136	0.312345	0.347319	0.390464	0.430327	0.476938	0.527455	0.585563	0.651389	0.716357	0.778935	0.833103	0.891216	0.952259	1.01628	1.08259	1.14894	1.21542	1.27796	1.33323	1.38378	1.43466	1.47968	1.52507	1.56904	1.60705	1.64159
ALB	SSP5_REMIND	RES	3.14029e-06	0.00112068	0.00226584	0.00343884	0.00463489	0.00585083	0.00709048	0.00833642	0.00958079	0.0108276	0.0120602	0.0242198	0.036618	0.0494687	0.0630499	0.0776833	0.0934276	0.110418	0.128739	0.148401	0.169085	0.19868	0.231526	0.26788	0.308173	0.35389	0.405175	0.466647	0.538043	0.614295	0.690788	0.76162	0.840489	0.928292	1.0252	1.13128	1.24446	1.36317	1.48475	1.59695	1.69906	1.80715	1.90841	2.00927	2.10799	2.18983	2.27709
ALB	SSP5_REMIND	REScap	3.50105e-06	0.00124999	0.00252837	0.00383883	0.00517481	0.0065256	0.00790003	0.00927915	0.010654	0.0120292	0.0133842	0.0268187	0.0404574	0.0545292	0.0693417	0.0852413	0.102282	0.120599	0.140264	0.16128	0.183294	0.214657	0.249237	0.287252	0.329063	0.376112	0.428409	0.490436	0.56159	0.636546	0.710679	0.778401	0.852782	0.934344	1.02287	1.11803	1.2176	1.31994	1.42257	1.51541	1.59836	1.68462	1.76403	1.84182	1.91671	1.97789	2.04224
ARE	SSP1_AIMCGE	CAP	0	1.27132e-05	2.60954e-05	4.10264e-05	5.75792e-05	7.6873e-05	9.90156e-05	0.00012476	0.000153835	0.000185582	0.000219025	0.00228262	0.00457543	0.00720395	0.0101208	0.013294	0.0169499	0.0210701	0.0255076	0.0306347	0.0361051	0.0448716	0.0550112	0.0657776	0.0778133	0.0911107	0.105689	0.121434	0.139143	0.15831	0.179767	0.203635	0.23021	0.260272	0.293658	0.328585	0.368632	0.411627	0.454345	0.49658	0.537862	0.573291	0.608628	0.644175	0.679524	0.713779	0.748054
ARE	SSP1_AIMCGE	CAPcap	0	1.48424e-05	3.0568e-05	4.82314e-05	6.67853e-05	8.13238e-05	0.000104519	0.00013172	0.000162371	0.000196123	0.000231424	0.00238098	0.0047772	0.00752329	0.0103646	0.0136074	0.0173565	0.0215846	0.0261237	0.0312733	0.0367513	0.0456528	0.0559954	0.0669957	0.0791018	0.0921741	0.106804	0.122219	0.139606	0.158562	0.180062	0.203977	0.230378	0.260465	0.293876	0.328831	0.368659	0.411657	0.454376	0.49658	0.537862	0.573291	0.608628	0.644175	0.679524	0.713779	0.748054
ARE	SSP1_AIMCGE	EPC	0	3.33916e-06	6.9665e-06	1.10943e-05	1.58057e-05	2.14107e-05	2.79723e-05	3.57423e-05	4.47572e-05	5.48041e-05	6.57912e-05	0.000697418	0.00142878	0.00227816	0.00322633	0.00433964	0.0056245	0.00705423	0.00875236	0.0106959	0.0128233	0.0162627	0.0203213	0.0248454	0.0299964	0.0359072	0.0426166	0.0504465	0.0592544	0.0695114	0.0810275	0.0946879	0.11021	0.128647	0.150017	0.174558	0.202598	0.236394	0.271686	0.308742	0.347536	0.383242	0.421545	0.461656	0.503934	0.54698	0.592853
ARE	SSP1_AIMCGE	EPCcap	0	5.86815e-06	1.22887e-05	1.96374e-05	2.6636e-05	2.7724e-05	3.5966e-05	4.58953e-05	5.72765e-05	7.02048e-05	8.40605e-05	0.000854427	0.00175105	0.00278626	0.0036932	0.00494987	0.00641125	0.00803397	0.00993275	0.011961	0.014153	0.0178793	0.022338	0.0273207	0.0326261	0.0381668	0.0450049	0.0522428	0.0604186	0.0702524	0.0818908	0.095691	0.110788	0.129314	0.150785	0.175436	0.202716	0.236526	0.271832	0.308742	0.347536	0.383242	0.421545	0.461656	0.503934	0.54698	0.592853
ARE	SSP1_AIMCGE	RES	0	6.37855e-06	1.33582e-05	2.13472e-05	3.05045e-05	4.13641e-05	5.40617e-05	6.90314e-05	8.63103e-05	0.000105411	0.000125909	0.00132911	0.00270728	0.00429516	0.00607959	0.00812779	0.0104514	0.0130937	0.0160973	0.0194835	0.0232825	0.0293533	0.0362432	0.0439875	0.0527505	0.0626643	0.0737084	0.0863298	0.1003	0.11625	0.133726	0.154228	0.177594	0.203532	0.234007	0.266664	0.303598	0.345381	0.388152	0.431386	0.474707	0.51281	0.551516	0.590946	0.630473	0.66934	0.708476
ARE	SSP1_AIMCGE	REScap	0	7.11514e-06	1.49085e-05	2.38357e-05	3.40676e-05	4.61619e-05	6.02902e-05	7.69337e-05	9.61327e-05	0.000117341	0.000140089	0.00147777	0.00300809	0.00476932	0.00674594	0.00901232	0.0115808	0.0144987	0.0178122	0.0215434	0.0257243	0.0323998	0.0399632	0.0484489	0.0580315	0.0688473	0.0808665	0.0945646	0.10968	0.126881	0.145659	0.167603	0.192498	0.219994	0.252116	0.286319	0.324731	0.367848	0.411615	0.455481	0.499064	0.537091	0.575436	0.614206	0.652781	0.690431	0.728065
ARE	SSP1_GCAM	CAP	0.0010215	0.00198817	0.00295404	0.00394007	0.00491006	0.00591163	0.00691825	0.00793898	0.00894549	0.0100133	0.0110455	0.0123903	0.0138636	0.0153434	0.0167807	0.0182925	0.0198326	0.0214984	0.0231258	0.0247149	0.0265662	0.030285	0.0339397	0.0380836	0.04219	0.0470087	0.0515416	0.0566287	0.0620439	0.0669653	0.0731086	0.082622	0.0925196	0.103418	0.115219	0.126776	0.139745	0.15292	0.166402	0.179964	0.193742	0.207227	0.220988	0.234769	0.248964	0.263279	0.278038
ARE	SSP1_GCAM	CAPcap	0.00119054	0.00232278	0.00346212	0.00463192	0.00569701	0.0062528	0.00729558	0.00838349	0.00943841	0.0105815	0.0115151	0.0129232	0.0144601	0.0156902	0.0171627	0.0187176	0.0203029	0.0220122	0.0236495	0.0251466	0.0270506	0.0308196	0.0345652	0.0387974	0.0427471	0.0475663	0.0519106	0.0569219	0.0621861	0.0670848	0.0732456	0.0826905	0.0925997	0.103511	0.115327	0.1269	0.139759	0.152936	0.16642	0.179964	0.193742	0.207227	0.220988	0.234769	0.248964	0.263279	0.278038
ARE	SSP1_GCAM	EPC	0.000262958	0.000518995	0.000782654	0.00106038	0.00134078	0.00163668	0.00194292	0.00226074	0.00258876	0.0029436	0.00330095	0.00378567	0.0042936	0.00481781	0.00535676	0.00593397	0.00653047	0.0071527	0.00781446	0.00848024	0.00926043	0.0107318	0.0123174	0.0140492	0.0158159	0.0178249	0.0199978	0.0223503	0.0249021	0.0274656	0.030461	0.0352634	0.0402054	0.0457728	0.0519447	0.0585602	0.0654065	0.0734609	0.0814716	0.0897527	0.0984907	0.107229	0.116344	0.125959	0.136143	0.146632	0.157515
ARE	SSP1_GCAM	EPCcap	0.000461723	0.000911972	0.00137857	0.00187567	0.00225811	0.00211681	0.00248952	0.00290146	0.00330733	0.00376786	0.00404419	0.00463605	0.00524237	0.00549414	0.00610181	0.0067571	0.00743093	0.00812436	0.00881234	0.00935599	0.0102249	0.011796	0.0135497	0.0154301	0.0169216	0.0189295	0.0207684	0.0229801	0.0252478	0.0277718	0.0308035	0.0354615	0.0404329	0.0460327	0.0522415	0.0588965	0.0654512	0.0735107	0.0815266	0.0897527	0.0984907	0.107229	0.116344	0.125959	0.136143	0.146632	0.157515
ARE	SSP1_GCAM	RES	0.000498338	0.000989354	0.00149985	0.00203754	0.00258761	0.00316906	0.0037734	0.00440066	0.00505091	0.00574878	0.00644734	0.00739063	0.00837207	0.00939224	0.0105003	0.0116051	0.0127515	0.0140079	0.0152464	0.016613	0.0180421	0.0209274	0.0238507	0.027209	0.0306259	0.0344452	0.0385388	0.0429335	0.0476595	0.0523988	0.0578498	0.066524	0.075753	0.0855844	0.0968333	0.108149	0.120266	0.133499	0.147102	0.161074	0.175457	0.189753	0.20446	0.21952	0.235114	0.250954	0.267249
ARE	SSP1_GCAM	REScap	0.000555495	0.00110336	0.00167343	0.00227433	0.00288891	0.00353478	0.00420494	0.00489964	0.00561884	0.00639008	0.0071599	0.00819988	0.00928045	0.0104004	0.0116156	0.0128252	0.014079	0.0154523	0.0168033	0.018292	0.0198474	0.0229977	0.0261844	0.0298417	0.0335551	0.0377006	0.0421358	0.0468893	0.0519927	0.0571006	0.0629702	0.0723117	0.0822288	0.0927696	0.104806	0.116882	0.129781	0.143834	0.158243	0.173002	0.188154	0.203173	0.218584	0.234324	0.25058	0.267047	0.283943
ARE	SSP1_IMAGE	CAP	0.0259389	0.0296133	0.0338209	0.0385114	0.0441023	0.0505629	0.0578152	0.0660965	0.0755464	0.0852881	0.0964501	0.111492	0.129751	0.148629	0.171187	0.196071	0.22336	0.250888	0.280853	0.310179	0.335829	0.354543	0.374679	0.392682	0.41051	0.428157	0.446223	0.463539	0.481095	0.497974	0.516324	0.531261	0.545658	0.561891	0.574941	0.589651	0.60339	0.618672	0.631766	0.64516	0.66008	0.676268	0.692772	0.708137	0.72374	0.740995	0.757044
ARE	SSP1_IMAGE	CAPcap	0.0301882	0.0344434	0.039401	0.0450061	0.0508156	0.0533273	0.060778	0.0695416	0.0794148	0.0897086	0.100254	0.115772	0.134624	0.1532	0.174425	0.199749	0.2275	0.255548	0.285465	0.313962	0.339952	0.358654	0.379091	0.39739	0.414715	0.431298	0.448075	0.46516	0.48199	0.498451	0.516827	0.531486	0.545895	0.56214	0.575201	0.589924	0.603419	0.618701	0.631796	0.64516	0.66008	0.676268	0.692772	0.708137	0.72374	0.740995	0.757044
ARE	SSP1_IMAGE	EPC	0.00687109	0.00798068	0.00927925	0.0107412	0.0125257	0.0146299	0.0170801	0.0199149	0.0232396	0.0268373	0.0310767	0.0369159	0.0440262	0.0522703	0.0615772	0.0729478	0.0859366	0.100759	0.116364	0.133159	0.149146	0.162638	0.175764	0.189275	0.204198	0.218687	0.23389	0.249193	0.265233	0.282166	0.299908	0.315129	0.331713	0.349128	0.363972	0.380922	0.397083	0.414096	0.432271	0.449097	0.468369	0.487757	0.509484	0.53061	0.552435	0.576846	0.600076
ARE	SSP1_IMAGE	EPCcap	0.0121045	0.0139786	0.016246	0.0188411	0.0209159	0.0188463	0.0217935	0.0254313	0.0295592	0.034125	0.0379499	0.044876	0.0532737	0.0616547	0.069588	0.0823039	0.0967416	0.113281	0.129429	0.145035	0.1623	0.176127	0.190214	0.204716	0.218327	0.229731	0.240887	0.255466	0.26904	0.284489	0.302341	0.316389	0.33302	0.350483	0.365369	0.382362	0.397259	0.414275	0.432453	0.449097	0.468369	0.487757	0.509484	0.53061	0.552435	0.576846	0.600076
ARE	SSP1_IMAGE	RES	0.0129483	0.0151117	0.0176275	0.0204434	0.0238532	0.0278249	0.0323575	0.0375687	0.0436141	0.0500202	0.0574146	0.0674871	0.0796239	0.0933034	0.109201	0.127183	0.147442	0.169715	0.193289	0.217146	0.239802	0.257273	0.274951	0.292596	0.31047	0.328405	0.346848	0.365046	0.383514	0.402965	0.422612	0.440441	0.457879	0.475815	0.492125	0.508765	0.525745	0.543077	0.559507	0.57621	0.59456	0.613043	0.633209	0.652168	0.671346	0.692396	0.712086
ARE	SSP1_IMAGE	REScap	0.0144368	0.0168539	0.0196641	0.0228096	0.0266115	0.0310071	0.0360154	0.0417667	0.0484294	0.0554773	0.0635935	0.074631	0.0878971	0.102802	0.120056	0.1395	0.161315	0.185189	0.210327	0.235625	0.259525	0.277863	0.296351	0.314736	0.333286	0.35182	0.370799	0.389451	0.408304	0.428081	0.447977	0.465957	0.48348	0.501439	0.517711	0.534259	0.551087	0.568207	0.58438	0.60077	0.618719	0.636735	0.656323	0.674666	0.693156	0.713375	0.732216
ARE	SSP1_MESSAGE	CAP	0.0269305	0.0303289	0.0338954	0.0376216	0.0414418	0.0455211	0.0496232	0.0541397	0.058785	0.0633052	0.0683962	0.0744705	0.0814575	0.0878506	0.0956001	0.103126	0.110177	0.1188	0.127264	0.136715	0.146025	0.159824	0.175847	0.195776	0.218558	0.243668	0.273923	0.308244	0.345003	0.385772	0.425189	0.465944	0.509058	0.556427	0.604691	0.655066	0.706978	0.759402	0.808608	0.853705	0.888944	0.920472	0.950559	0.978999	1.00573	1.03088	1.05451
ARE	SSP1_MESSAGE	CAPcap	0.031225	0.0352275	0.0394757	0.0439221	0.0477409	0.0480168	0.0522181	0.0569867	0.0618379	0.0666511	0.0719827	0.0774327	0.0847519	0.0913494	0.0976298	0.105276	0.112553	0.121389	0.129994	0.139232	0.148323	0.162251	0.178568	0.198873	0.221588	0.246274	0.276248	0.309833	0.345871	0.386219	0.425675	0.466466	0.509293	0.556673	0.604943	0.655316	0.707002	0.759424	0.808627	0.853705	0.888944	0.920472	0.950559	0.978999	1.00573	1.03088	1.05451
ARE	SSP1_MESSAGE	EPC	0.00710431	0.00814167	0.00925191	0.0104516	0.0117079	0.0130846	0.0145374	0.0161739	0.0178861	0.0196412	0.0216154	0.0241548	0.0268173	0.0296778	0.0326152	0.0359001	0.0393042	0.0432267	0.0468727	0.0517204	0.056363	0.0634489	0.0714498	0.0812159	0.0932411	0.10846	0.126221	0.147344	0.17223	0.20073	0.230306	0.264345	0.302983	0.345734	0.396138	0.453139	0.514294	0.583562	0.656124	0.727158	0.787152	0.843774	0.900621	0.956934	1.01195	1.06547	1.11738
ARE	SSP1_MESSAGE	EPCcap	0.0124104	0.0142229	0.0161931	0.0183421	0.0195592	0.0168645	0.0185907	0.0206766	0.0227834	0.0250251	0.0274482	0.029447	0.0326777	0.0360057	0.03709	0.0407131	0.0445908	0.048988	0.0529185	0.0575587	0.0619292	0.0694392	0.0781358	0.0888071	0.100838	0.11535	0.132655	0.152134	0.175206	0.20257	0.23236	0.266622	0.304228	0.347083	0.397581	0.454648	0.514477	0.58374	0.65629	0.727158	0.787152	0.843774	0.900621	0.956934	1.01195	1.06547	1.11738
ARE	SSP1_MESSAGE	RES	0.0134169	0.0154714	0.0176728	0.0200492	0.0225425	0.0252605	0.0281286	0.0312885	0.0346441	0.038032	0.0417917	0.0465707	0.0515996	0.0568889	0.0627696	0.0686487	0.0748314	0.0817827	0.0886684	0.0970428	0.105422	0.117408	0.13138	0.147956	0.168031	0.191521	0.219016	0.250614	0.286436	0.325363	0.365264	0.407357	0.452573	0.501349	0.5535	0.608653	0.664945	0.723807	0.779724	0.831396	0.872129	0.908588	0.943329	0.976	1.00652	1.035	1.0615
ARE	SSP1_MESSAGE	REScap	0.0149338	0.0172257	0.0196818	0.0223331	0.0251098	0.028108	0.0312676	0.0347452	0.0384347	0.0421545	0.046279	0.0515122	0.0570106	0.0627839	0.0691844	0.0755694	0.0822734	0.0898009	0.0972408	0.106277	0.115293	0.128179	0.143163	0.160888	0.182277	0.207193	0.236206	0.26935	0.306671	0.346925	0.387867	0.430718	0.476369	0.525179	0.576879	0.631013	0.685701	0.742289	0.79549	0.844179	0.882244	0.916085	0.948132	0.978096	1.00593	1.03178	1.05572
ARE	SSP1_REMIND	CAP	1.30024e-06	0.00092673	0.00187402	0.00285768	0.00386541	0.00495669	0.00610163	0.00730646	0.00856697	0.00992039	0.0113379	0.0206618	0.0303799	0.0410575	0.0520197	0.0641256	0.0765048	0.090485	0.104737	0.122028	0.140383	0.167806	0.199783	0.235554	0.276988	0.324672	0.381104	0.442305	0.511777	0.586544	0.66123	0.730895	0.803092	0.885326	0.977539	1.07963	1.18954	1.30215	1.41388	1.51306	1.59636	1.67497	1.7416	1.80721	1.86991	1.92007	1.95571
ARE	SSP1_REMIND	CAPcap	1.51418e-06	0.00108235	0.00219416	0.00335745	0.00455042	0.00524103	0.0064386	0.00771241	0.00905427	0.0104804	0.0119702	0.0215462	0.0316875	0.0428041	0.0531728	0.0655409	0.0782073	0.092506	0.10707	0.124554	0.142589	0.170309	0.202756	0.239066	0.280528	0.327752	0.383853	0.444142	0.513126	0.587002	0.661676	0.731308	0.803242	0.885428	0.977562	1.07954	1.18952	1.3021	1.4138	1.51306	1.59636	1.67497	1.7416	1.80721	1.86991	1.92007	1.95571
ARE	SSP1_REMIND	EPC	3.35339e-07	0.000242663	0.000498419	0.000771583	0.00106169	0.00138429	0.00173185	0.00210889	0.0025163	0.00296148	0.00344826	0.00643876	0.00972999	0.0133941	0.0173268	0.0218512	0.0268541	0.0322882	0.0385958	0.0460388	0.0543706	0.0671242	0.0828841	0.10159	0.124693	0.15357	0.189682	0.235398	0.291976	0.36088	0.441968	0.527176	0.628895	0.764406	0.948725	1.20554	1.57189	2.10139	2.88476	3.98265	5.42716	7.74924	11.2381	17.6537	36.3877	109.67	1167.95
ARE	SSP1_REMIND	EPCcap	5.88952e-07	0.000427546	0.000878147	0.00136381	0.00187202	0.00179095	0.00222576	0.00270797	0.00323651	0.00379516	0.0044009	0.00789664	0.011916	0.0163443	0.0197471	0.0248648	0.0305233	0.0366477	0.0437084	0.0517135	0.0597506	0.0734239	0.0905405	0.110841	0.134467	0.162798	0.198612	0.242248	0.297725	0.363516	0.444815	0.530081	0.630266	0.765476	0.949016	1.20404	1.57124	2.09969	2.88076	3.98265	5.42716	7.74924	11.2381	17.6537	36.3877	109.67	1167.95
ARE	SSP1_REMIND	RES	6.37833e-07	0.000464952	0.00096084	0.00149475	0.00206596	0.00269894	0.00338462	0.00412695	0.00493045	0.00580031	0.00674245	0.0125334	0.0188377	0.025803	0.0334245	0.0417751	0.0509413	0.0610267	0.0721551	0.0851069	0.0997231	0.12171	0.14712	0.177332	0.213244	0.255863	0.306365	0.366262	0.435032	0.51206	0.593895	0.671672	0.756493	0.855212	0.971132	1.10432	1.25332	1.41506	1.5784	1.72583	1.84929	1.9649	2.05915	2.14931	2.23323	2.2941	2.32793
ARE	SSP1_REMIND	REScap	7.11141e-07	0.000518693	0.00107247	0.00166927	0.00230826	0.00301306	0.0037756	0.0046002	0.00549199	0.00645669	0.00750066	0.0139251	0.0209028	0.0285947	0.0369867	0.0461593	0.0562037	0.0672284	0.0793626	0.0934453	0.109281	0.133019	0.160316	0.192582	0.230672	0.275502	0.328116	0.389814	0.459735	0.536916	0.617642	0.693179	0.774281	0.867039	0.973777	1.09359	1.22419	1.362	1.49717	1.61587	1.71296	1.80203	1.87337	1.94057	2.0022	2.0464	2.07081
ARE	SSP1_WITCH	CAP	0.00229779	0.00493157	0.00787648	0.011359	0.0156884	0.0211773	0.0283461	0.0375732	0.0484352	0.0598469	0.068682	0.0779552	0.0874528	0.0968184	0.106218	0.115891	0.125333	0.135157	0.14505	0.155409	0.166023	0.180635	0.196508	0.214257	0.231435	0.252092	0.271672	0.294986	0.317004	0.339918	0.364618	0.38734	0.411302	0.43622	0.461651	0.490371	0.517447	0.544654	0.573854	0.599577	0.624825	0.650387	0.67657	0.701414	0.724808	0.746812	0.77029
ARE	SSP1_WITCH	CAPcap	0.0026817	0.00575324	0.00919753	0.0132969	0.0184087	0.0248819	0.0328095	0.0396233	0.0509361	0.0628957	0.0722101	0.0820073	0.0920643	0.101853	0.11172	0.121962	0.129636	0.13827	0.148332	0.158573	0.169506	0.18447	0.200504	0.218575	0.235955	0.25561	0.27553	0.299144	0.321532	0.343804	0.368235	0.390593	0.413202	0.438105	0.46303	0.491192	0.518302	0.545538	0.57441	0.599851	0.625107	0.650673	0.676597	0.701441	0.724834	0.746838	0.77029
ARE	SSP1_WITCH	EPC	0.0005996	0.00132095	0.00216723	0.00322535	0.00460064	0.00642853	0.00893214	0.012285	0.0164361	0.0210633	0.0250048	0.029271	0.0336686	0.0382345	0.0425792	0.0475065	0.0524399	0.0577923	0.0631254	0.069086	0.0752429	0.084179	0.0937409	0.104568	0.116387	0.130628	0.145257	0.16167	0.179051	0.198019	0.216385	0.236645	0.258592	0.281064	0.30613	0.333246	0.360333	0.388777	0.419819	0.448574	0.477907	0.508206	0.538179	0.569849	0.598726	0.628501	0.658621
ARE	SSP1_WITCH	EPCcap	0.00106152	0.00232581	0.00381538	0.00569226	0.00813716	0.0113696	0.0150556	0.0159216	0.0211412	0.0270289	0.032114	0.0376182	0.0432387	0.048889	0.0542515	0.0604575	0.0626719	0.0664269	0.0723264	0.0783629	0.0853604	0.095395	0.10563	0.117502	0.130146	0.142413	0.158247	0.175719	0.194381	0.21167	0.229352	0.24861	0.266208	0.288737	0.312105	0.337184	0.364455	0.393067	0.422721	0.450153	0.479517	0.509835	0.538364	0.570032	0.598906	0.628676	0.658621
ARE	SSP1_WITCH	RES	0.0011357	0.00251354	0.00413513	0.00615749	0.00877034	0.0122079	0.0168362	0.0229653	0.0304448	0.0385882	0.0453028	0.0524343	0.0597269	0.0670685	0.0744985	0.0820971	0.0897456	0.0978093	0.106218	0.115019	0.124438	0.137363	0.151691	0.167528	0.184651	0.203598	0.223626	0.245611	0.268433	0.292483	0.316514	0.340919	0.366633	0.393763	0.421507	0.450737	0.480469	0.510537	0.540748	0.569499	0.597766	0.626378	0.653902	0.681831	0.706556	0.731397	0.756165
ARE	SSP1_WITCH	REScap	0.00126812	0.00280784	0.00462097	0.00688282	0.00980505	0.0136484	0.018817	0.0256389	0.0339485	0.0429761	0.050403	0.0582767	0.066313	0.0743879	0.0825445	0.0908701	0.0992265	0.108012	0.117155	0.1267	0.136894	0.150856	0.166284	0.183279	0.201584	0.221749	0.242971	0.26616	0.290113	0.315219	0.34017	0.365374	0.391781	0.419484	0.447647	0.477137	0.50695	0.536912	0.566831	0.595128	0.622787	0.650624	0.677248	0.704117	0.727774	0.751429	0.774897
ARE	SSP2_AIMCGE	CAP	0	0.000245344	0.000507149	0.000796786	0.001132	0.00151593	0.00198233	0.00252463	0.00315244	0.00385293	0.00457075	0.0129731	0.02238	0.0327217	0.0443586	0.0572187	0.0713428	0.086172	0.103093	0.121451	0.141524	0.167611	0.194316	0.223992	0.255041	0.286732	0.321608	0.358103	0.394854	0.435623	0.477632	0.520283	0.568179	0.617187	0.667558	0.720092	0.768246	0.811271	0.851382	0.889525	0.923286	0.954037	0.982698	1.00917	1.03354	1.05514	1.0751
ARE	SSP2_AIMCGE	CAPcap	0	0.000286558	0.000593818	0.000935679	0.00133344	0.00179022	0.00231015	0.0026755	0.00334478	0.0040877	0.00484077	0.0137525	0.0236858	0.0345953	0.0468871	0.0597293	0.0745072	0.0899785	0.107537	0.126715	0.145794	0.171467	0.198589	0.228744	0.260305	0.292602	0.327805	0.364664	0.4004	0.441496	0.483322	0.526181	0.573867	0.622855	0.672296	0.723475	0.771341	0.813801	0.852671	0.89039	0.923882	0.954256	0.982744	1.00914	1.03344	1.055	1.07489
ARE	SSP2_AIMCGE	EPC	0	6.37009e-05	0.000134152	0.00021307	0.000305571	0.000416363	0.000549139	0.000704065	0.000886896	0.00109277	0.00130762	0.00375974	0.00658812	0.00977159	0.0134225	0.0176074	0.0223291	0.0277108	0.0337788	0.040691	0.0485188	0.0586862	0.0706399	0.0840336	0.0983925	0.115176	0.133447	0.154781	0.178019	0.204564	0.236692	0.271131	0.311849	0.35981	0.4144	0.476923	0.543185	0.607874	0.676608	0.747379	0.817515	0.885522	0.955209	1.02443	1.09276	1.15766	1.2187
ARE	SSP2_AIMCGE	EPCcap	0	0.000112588	0.000237753	0.000378903	0.000546042	0.000745579	0.000937072	0.000919497	0.00116163	0.0014297	0.00170011	0.00489768	0.00853795	0.0126172	0.0172943	0.0218112	0.0276795	0.034302	0.0416261	0.0501571	0.0572215	0.0675114	0.0809295	0.0959438	0.112039	0.130957	0.150931	0.174286	0.196427	0.225002	0.258195	0.294802	0.336563	0.386417	0.439142	0.497216	0.563431	0.62604	0.68745	0.755494	0.823549	0.888118	0.955884	1.02405	1.0912	1.15519	1.21505
ARE	SSP2_AIMCGE	RES	0	0.000122411	0.000257293	0.00041091	0.000592174	0.000802612	0.00105992	0.00136183	0.00171513	0.00211211	0.00252679	0.00723464	0.0126063	0.0185987	0.0254148	0.0330631	0.0416033	0.0511463	0.0617806	0.0735938	0.0866694	0.104089	0.123347	0.144347	0.167071	0.192153	0.219431	0.248956	0.281351	0.316902	0.356803	0.398774	0.446246	0.498887	0.555539	0.615901	0.675536	0.73003	0.78416	0.836533	0.885197	0.9302	0.973371	1.01419	1.05243	1.08685	1.1184
ARE	SSP2_AIMCGE	REScap	0	0.000136777	0.000287633	0.000459574	0.000662571	0.000898333	0.00118649	0.0015235	0.00191767	0.00236031	0.00282237	0.00807348	0.0140543	0.0207142	0.0282755	0.0367412	0.046174	0.0566904	0.0683801	0.0813316	0.0956203	0.114591	0.135475	0.158145	0.182555	0.209355	0.238335	0.269508	0.303475	0.340479	0.381668	0.424616	0.472729	0.525519	0.581674	0.640768	0.698424	0.750487	0.801621	0.850558	0.895563	0.93679	0.975989	1.01274	1.04691	1.07744	1.10525
ARE	SSP2_GCAM	CAP	0.00130593	0.0030542	0.00481523	0.00655636	0.00829708	0.0100388	0.0118327	0.0136294	0.0153767	0.0172619	0.0191775	0.0300292	0.0416001	0.0548176	0.0690556	0.0849866	0.102525	0.121327	0.142091	0.163126	0.182729	0.198799	0.214447	0.232194	0.249105	0.266641	0.2835	0.300352	0.314501	0.329136	0.340415	0.347504	0.353222	0.360465	0.366113	0.373022	0.379708	0.385054	0.391384	0.398041	0.402988	0.409432	0.415484	0.420353	0.426077	0.431591	0.435927
ARE	SSP2_GCAM	CAPcap	0.00152625	0.00356889	0.00563638	0.00770102	0.00977748	0.0116775	0.0125219	0.0144402	0.0162412	0.0182554	0.0202552	0.0317442	0.043928	0.0578611	0.0720022	0.0886428	0.106839	0.126322	0.14609	0.166634	0.186695	0.202974	0.218927	0.236998	0.254088	0.271869	0.289133	0.305038	0.3195	0.334035	0.345578	0.352618	0.358539	0.365269	0.369921	0.377	0.383144	0.387409	0.393432	0.400008	0.404081	0.410068	0.41611	0.421009	0.426653	0.432194	0.436277
ARE	SSP2_GCAM	EPC	0.000333835	0.000789547	0.00126936	0.00174711	0.00223171	0.00274835	0.00326918	0.00379519	0.00432064	0.00489364	0.00547923	0.00875232	0.0123405	0.0163921	0.0210282	0.0264282	0.0325855	0.0394499	0.0473542	0.0558032	0.0640107	0.0707952	0.0786121	0.0869994	0.0949688	0.104136	0.113396	0.122872	0.131477	0.139882	0.148469	0.153153	0.158094	0.163104	0.168214	0.1733	0.178461	0.183564	0.188763	0.194249	0.199618	0.204358	0.209853	0.215527	0.220044	0.224661	0.229309
ARE	SSP2_GCAM	EPCcap	0.000592715	0.00139484	0.00224726	0.00310358	0.00398302	0.00468607	0.00425355	0.00494962	0.00558431	0.00634101	0.00706452	0.0113038	0.0158819	0.0210566	0.0259758	0.0326755	0.0401418	0.048428	0.05559	0.0639814	0.0733877	0.0809053	0.0897151	0.0990984	0.107769	0.117841	0.128312	0.136268	0.145798	0.154199	0.163673	0.168208	0.173592	0.177237	0.179775	0.185226	0.188909	0.191092	0.195443	0.200685	0.203546	0.206923	0.212376	0.218133	0.222359	0.227041	0.230831
ARE	SSP2_GCAM	RES	0.000635687	0.00151444	0.00243058	0.00336701	0.0043289	0.00531584	0.00635222	0.00742029	0.00848592	0.00965172	0.0108573	0.0173493	0.0244267	0.0323979	0.0414893	0.0518672	0.0635731	0.0764199	0.0908972	0.105987	0.120435	0.132724	0.145829	0.15982	0.173535	0.188018	0.203325	0.217834	0.231523	0.244679	0.256521	0.263673	0.270907	0.278446	0.285848	0.293332	0.300655	0.308047	0.315251	0.32277	0.330085	0.337707	0.345092	0.352505	0.359653	0.366818	0.373998
ARE	SSP2_GCAM	REScap	0.000709806	0.00169183	0.00271646	0.00376468	0.00484228	0.00594762	0.00710052	0.00828724	0.00946921	0.0107615	0.0120963	0.0193038	0.0271426	0.0359515	0.0459698	0.057378	0.0702112	0.0842547	0.100021	0.116396	0.132019	0.145262	0.159346	0.17434	0.188993	0.204422	0.22068	0.236029	0.250468	0.264297	0.276712	0.284185	0.291736	0.299592	0.307282	0.31505	0.322633	0.330267	0.337691	0.345431	0.352935	0.360744	0.368297	0.375871	0.38316	0.390458	0.397762
ARE	SSP2_MESSAGE	CAP	0.0211666	0.0230525	0.0250289	0.0272803	0.0298046	0.0324298	0.0353332	0.0384183	0.0417119	0.0449927	0.0484615	0.0522316	0.0563752	0.059835	0.0643612	0.0687446	0.0738283	0.0792165	0.0837888	0.089852	0.0969572	0.106132	0.118338	0.129952	0.143841	0.160216	0.176934	0.19519	0.214458	0.234117	0.254914	0.279059	0.303567	0.327423	0.351339	0.375221	0.399386	0.424408	0.453037	0.481998	0.513864	0.554728	0.602345	0.654037	0.710288	0.768664	0.825068
ARE	SSP2_MESSAGE	CAPcap	0.02464	0.0268196	0.0291679	0.0318984	0.0349328	0.0378391	0.0409449	0.040629	0.0441118	0.0474925	0.0512034	0.0551268	0.0594582	0.0631171	0.0671021	0.071735	0.0770596	0.0826227	0.0874698	0.0925979	0.0992718	0.108726	0.121156	0.132982	0.147253	0.164077	0.181064	0.199664	0.218316	0.238383	0.259232	0.283797	0.308443	0.332585	0.356849	0.380215	0.403511	0.428407	0.455533	0.484452	0.516109	0.556541	0.603499	0.65463	0.710852	0.769173	0.82543
ARE	SSP2_MESSAGE	EPC	0.00551632	0.00607347	0.00672743	0.0074186	0.00816243	0.00904448	0.0099461	0.0109192	0.0119871	0.0130407	0.0141879	0.0155694	0.016931	0.0182905	0.0198504	0.0214	0.0232297	0.0250035	0.0269258	0.0291885	0.0319258	0.0357161	0.0402651	0.0452604	0.0514395	0.0581373	0.0660075	0.0744253	0.0842083	0.0941263	0.104548	0.118406	0.132523	0.147087	0.162338	0.178509	0.195707	0.214197	0.235366	0.258981	0.286617	0.322822	0.368707	0.424613	0.489102	0.567996	0.651705
ARE	SSP2_MESSAGE	EPCcap	0.00975514	0.0106861	0.0118672	0.0131216	0.0144895	0.0157305	0.0168625	0.0142062	0.0155908	0.0168545	0.0183736	0.0200749	0.0217612	0.0234814	0.0245318	0.0264882	0.0287421	0.030807	0.0332174	0.034422	0.0367899	0.0411961	0.0463069	0.0518976	0.0590153	0.0667205	0.0754587	0.0848233	0.093959	0.105012	0.115894	0.131165	0.14608	0.161756	0.178293	0.193596	0.208966	0.22746	0.244508	0.268331	0.295677	0.330796	0.374553	0.428383	0.493	0.571863	0.654843
ARE	SSP2_MESSAGE	RES	0.0104753	0.0116218	0.012859	0.0142614	0.0158058	0.0174474	0.0192768	0.0212385	0.0233434	0.025481	0.0277577	0.0302586	0.0329265	0.0355832	0.0386104	0.0416117	0.045061	0.0487638	0.0524128	0.0566673	0.0616798	0.0686005	0.0772518	0.0862502	0.0970365	0.109162	0.122516	0.137332	0.153272	0.169842	0.186676	0.207702	0.229512	0.251238	0.27356	0.296335	0.319868	0.344628	0.371866	0.401423	0.434402	0.477303	0.526734	0.583437	0.645438	0.713306	0.779848
ARE	SSP2_MESSAGE	REScap	0.0116831	0.0129672	0.014353	0.0159236	0.0176532	0.0194895	0.021534	0.0237058	0.0260346	0.0283971	0.0309124	0.0336736	0.0366169	0.0395452	0.0428764	0.046176	0.0499667	0.0540323	0.0580349	0.062693	0.0681757	0.0757421	0.0851861	0.0949869	0.106711	0.119859	0.134296	0.150263	0.167379	0.185107	0.203047	0.225371	0.248417	0.271266	0.294632	0.318356	0.342745	0.368276	0.396207	0.426341	0.459751	0.502889	0.552128	0.608015	0.668406	0.733667	0.796812
ARE	SSP2_REMIND	CAP	6.50423e-06	0.00212124	0.00427022	0.00651116	0.00883731	0.0113353	0.0139789	0.016826	0.0199682	0.0232317	0.026839	0.0472156	0.0701259	0.0966138	0.127793	0.167302	0.212568	0.270787	0.341246	0.424439	0.516181	0.611784	0.728681	0.876755	1.06495	1.30319	1.6081	1.98049	2.42776	2.93713	3.37844	4.04472	4.95652	5.87822	7.30441	8.61393	10.4525	11.7328	12.0686	12.6381	11.3056	10.3	9.69974	8.81199	7.83964	7.31938	6.67547
ARE	SSP2_REMIND	CAPcap	7.59911e-06	0.00247724	0.00499683	0.00764008	0.0103981	0.0133667	0.016254	0.0178129	0.0211451	0.0245421	0.0283819	0.0499232	0.0739971	0.101722	0.134411	0.17574	0.222734	0.280131	0.351946	0.436318	0.525035	0.620321	0.733772	0.879546	1.06314	1.29275	1.58163	1.9265	2.33313	2.78291	3.17512	3.76762	4.54148	5.29278	6.37436	7.28371	8.66811	9.91108	10.0871	10.5601	10.2001	9.49692	9.10813	8.62753	7.69832	7.19176	6.56602
ARE	SSP2_REMIND	EPC	1.66625e-06	0.000549829	0.00113064	0.00174475	0.00239221	0.00312662	0.003895	0.0047449	0.00570461	0.0067104	0.00785972	0.0141934	0.0217358	0.0309628	0.0424939	0.0579096	0.0779288	0.105232	0.142493	0.193371	0.259827	0.343018	0.4743	0.707516	1.21884	3.08154	-11.2474	-2.39762	-1.48794	-1.1681	-1.03504	-0.924433	-0.845461	-0.791591	-0.75395	-0.728393	-0.714525	-0.706754	-0.711547	-0.721871	-0.740771	-0.754242	-0.780438	-0.809198	-0.835082	-0.863736	-0.903295
ARE	SSP2_REMIND	EPCcap	2.95908e-06	0.000971478	0.00200212	0.00309953	0.00426954	0.00558272	0.006629	0.00618435	0.00744144	0.00868682	0.0102016	0.0184279	0.0280754	0.0397768	0.0544781	0.0740753	0.0990631	0.128083	0.17187	0.230772	0.296168	0.385023	0.511378	0.737059	1.18334	2.39882	16.3975	-4.5416	-2.25073	-1.64992	-1.39584	-1.19099	-1.06359	-0.980945	-0.928862	-0.895533	-0.858601	-0.81728	-0.824539	-0.829515	-0.81094	-0.816215	-0.833719	-0.833275	-0.8594	-0.889624	-0.931307
ARE	SSP2_REMIND	RES	3.18757e-06	0.00106125	0.00218152	0.00338977	0.00467979	0.00610377	0.00764163	0.00934188	0.0112417	0.0132633	0.0155414	0.0279089	0.0424383	0.0598794	0.0811384	0.108677	0.142888	0.187575	0.244713	0.316799	0.402599	0.499917	0.63111	0.819736	1.10604	1.57303	2.43406	4.42082	11.7582	-49.8158	-11.0315	-6.30544	-4.53517	-3.7123	-3.22289	-2.93185	-2.76214	-2.66162	-2.64741	-2.68157	-2.80139	-2.92758	-3.10664	-3.30703	-3.58861	-3.91922	-4.3129
ARE	SSP2_REMIND	REScap	3.5599e-06	0.00118581	0.00243869	0.00379102	0.00523587	0.00683162	0.00855411	0.0104482	0.0125621	0.0148088	0.0173388	0.0310781	0.0471606	0.0663888	0.0897197	0.119777	0.156858	0.204852	0.265524	0.340977	0.429206	0.527285	0.656238	0.835374	1.09398	1.48453	2.11776	3.25844	5.53765	11.5509	42.5213	-26.893	-10.8097	-7.34367	-5.79033	-4.99537	-4.56904	-4.32811	-4.29554	-4.37731	-4.6696	-4.99092	-5.47234	-6.04957	-6.94021	-8.12546	-9.78042
ARE	SSP4_WITCH	CAP	0.00192646	0.00450142	0.00731805	0.0105637	0.0144625	0.019218	0.025138	0.0320329	0.0401557	0.0481998	0.0551271	0.0631715	0.0713	0.0797886	0.088308	0.0970363	0.105914	0.1149	0.123948	0.133082	0.142294	0.154089	0.168267	0.182298	0.198938	0.215522	0.233183	0.252136	0.272217	0.290732	0.311665	0.333014	0.35582	0.37774	0.402729	0.427	0.45435	0.48011	0.507828	0.536124	0.561781	0.58969	0.617341	0.644615	0.669253	0.695376	0.721909
ARE	SSP4_WITCH	CAPcap	0.00224745	0.00526032	0.008535	0.0123405	0.0169172	0.0224829	0.0294276	0.0372546	0.0467088	0.0510438	0.0583293	0.0668125	0.075361	0.0842991	0.0931915	0.10236	0.111672	0.121125	0.130616	0.140194	0.149807	0.162096	0.176885	0.191519	0.208818	0.226065	0.243075	0.262368	0.283042	0.302061	0.323534	0.345391	0.368689	0.391041	0.416446	0.441072	0.468734	0.494716	0.522579	0.550944	0.576543	0.604347	0.631805	0.658797	0.683112	0.708798	0.734468
ARE	SSP4_WITCH	EPC	0.000500532	0.00119406	0.00198681	0.00296429	0.00416197	0.0056699	0.00760294	0.0099208	0.0127297	0.0156044	0.018178	0.0211678	0.0242006	0.0271302	0.0303506	0.0336327	0.0370517	0.0403103	0.0439878	0.0478387	0.0516021	0.0572446	0.0631846	0.0698593	0.077625	0.0859042	0.0949946	0.105081	0.116624	0.128166	0.139785	0.152763	0.167177	0.182938	0.200382	0.218308	0.238933	0.261213	0.283021	0.307845	0.332169	0.357811	0.384595	0.412488	0.442905	0.472762	0.505025
ARE	SSP4_WITCH	EPCcap	0.000890732	0.00213699	0.00354101	0.00530659	0.00748125	0.0102168	0.0137466	0.0176101	0.0226839	0.0211768	0.0247257	0.0288821	0.0331098	0.0372511	0.0417072	0.0463227	0.0511927	0.0558695	0.0611549	0.0666991	0.0721017	0.080078	0.0885863	0.0981524	0.109166	0.120954	0.130869	0.144195	0.159965	0.175612	0.19134	0.208825	0.227996	0.248746	0.271496	0.294509	0.320603	0.348284	0.374885	0.404626	0.43293	0.462442	0.492356	0.522819	0.55514	0.586082	0.616649
ARE	SSP4_WITCH	RES	0.000950325	0.00228427	0.0038185	0.00566302	0.00796195	0.0108521	0.0145202	0.0188803	0.0240893	0.0293774	0.0340113	0.039388	0.0447519	0.0502338	0.0558335	0.0615507	0.067385	0.0733375	0.0794884	0.0858589	0.0924732	0.101682	0.111863	0.123128	0.135436	0.148997	0.163684	0.179666	0.196644	0.214374	0.232792	0.251879	0.272499	0.294444	0.317842	0.342837	0.368982	0.396259	0.42389	0.452427	0.48089	0.509968	0.539256	0.568594	0.597805	0.626706	0.656465
ARE	SSP4_WITCH	REScap	0.00106112	0.00255197	0.00426753	0.00633074	0.00890237	0.0121345	0.0162346	0.0211037	0.0269154	0.0327942	0.0379372	0.0438968	0.049833	0.0558904	0.062067	0.0683633	0.0747785	0.0813135	0.088056	0.0950286	0.102257	0.112305	0.123391	0.135627	0.148961	0.163609	0.179421	0.196568	0.214717	0.233597	0.25313	0.273288	0.294971	0.317939	0.342306	0.368196	0.395125	0.423056	0.451179	0.480043	0.508654	0.537698	0.566765	0.595693	0.624311	0.652444	0.681223
ARE	SSP5_GCAM	CAP	0.00132886	0.00511182	0.00886471	0.0125897	0.0162895	0.0200338	0.0237561	0.0274574	0.0312546	0.0350987	0.0389258	0.0528129	0.0679453	0.0846052	0.102603	0.123134	0.143959	0.166525	0.189857	0.210333	0.229026	0.236688	0.243078	0.250418	0.256764	0.264602	0.271	0.277512	0.283999	0.290599	0.296276	0.29836	0.299592	0.299872	0.297594	0.296168	0.295646	0.29421	0.293762	0.294984	0.296208	0.298394	0.303306	0.307333	0.309844	0.314206	0.317622
ARE	SSP5_GCAM	CAPcap	0.00154861	0.0059636	0.01037	0.0145277	0.0171903	0.0210907	0.0250183	0.0288891	0.0329288	0.036486	0.0404558	0.0545172	0.0693115	0.0863191	0.104682	0.125384	0.146185	0.168527	0.19217	0.212963	0.231534	0.238691	0.244257	0.251461	0.257348	0.264924	0.271346	0.277665	0.284163	0.290776	0.296465	0.298382	0.299615	0.299872	0.297594	0.296168	0.295646	0.29421	0.293762	0.294984	0.296208	0.298394	0.303306	0.307333	0.309844	0.314206	0.317622
ARE	SSP5_GCAM	EPC	0.00034136	0.00134431	0.00238726	0.00343575	0.00454115	0.00570448	0.00690991	0.00809785	0.0094208	0.0108014	0.0121792	0.0170411	0.0223631	0.0286387	0.0356776	0.0439864	0.0529002	0.0628171	0.0734696	0.0838614	0.0933163	0.0984151	0.10292	0.107633	0.112519	0.117611	0.122879	0.127594	0.133139	0.138196	0.143211	0.145769	0.148329	0.149943	0.150579	0.151168	0.152792	0.153362	0.154312	0.157307	0.159382	0.162194	0.167092	0.171236	0.17459	0.17891	0.183501
ARE	SSP5_GCAM	EPCcap	0.000598729	0.00235631	0.00419731	0.00574787	0.00584661	0.00728578	0.00881949	0.010285	0.011982	0.013131	0.0147679	0.0201334	0.0253117	0.0323764	0.0402675	0.0491454	0.0582966	0.0680899	0.0795646	0.0907876	0.100037	0.103914	0.106345	0.110688	0.114361	0.118737	0.124064	0.1282	0.133775	0.138859	0.143901	0.145858	0.148419	0.149943	0.150579	0.151168	0.152792	0.153362	0.154312	0.157307	0.159382	0.162194	0.167092	0.171236	0.17459	0.17891	0.183501
ARE	SSP5_GCAM	RES	0.000641927	0.00252086	0.00445735	0.00644888	0.00849343	0.0106311	0.0128352	0.0151053	0.0175097	0.0199968	0.0225661	0.0313264	0.0410004	0.0520139	0.0643671	0.0784026	0.0936315	0.109979	0.127315	0.1438	0.158509	0.165888	0.172453	0.179126	0.185907	0.19395	0.200981	0.208118	0.215363	0.222718	0.230183	0.233803	0.237456	0.239639	0.240337	0.241057	0.243272	0.244012	0.246248	0.249996	0.253778	0.258605	0.265085	0.271679	0.27667	0.28346	0.290374
ARE	SSP5_GCAM	REScap	0.000715566	0.00281099	0.0049719	0.00719374	0.00946394	0.0118331	0.0142715	0.0167789	0.0194315	0.0221677	0.02499	0.0346326	0.0452439	0.0572886	0.0707571	0.0860082	0.102495	0.12012	0.138741	0.156377	0.172046	0.179846	0.186753	0.193762	0.200869	0.209294	0.216632	0.22407	0.231608	0.23925	0.246995	0.250695	0.254427	0.256617	0.257255	0.257918	0.260146	0.260833	0.263085	0.266917	0.270782	0.275734	0.282404	0.289185	0.294294	0.301267	0.30836
ARE	SSP5_REMIND	CAP	3.49478e-06	0.00122275	0.00243896	0.0036525	0.00486981	0.00607412	0.00728512	0.00850079	0.00973961	0.0109555	0.0121624	0.0246493	0.0372674	0.0509758	0.0650903	0.0811632	0.100056	0.1198	0.143108	0.16873	0.196768	0.23867	0.290008	0.353853	0.434327	0.533673	0.655888	0.795804	0.942424	1.10109	1.25947	1.44031	1.66105	1.92508	2.24262	2.61369	3.01987	3.43222	3.74625	3.97465	4.03445	4.0621	4.04418	3.99321	3.92056	3.78418	3.67474
ARE	SSP5_REMIND	CAPcap	4.06858e-06	0.00142658	0.00285333	0.00428523	0.0056426	0.00639904	0.00767505	0.00896874	0.0102674	0.0115478	0.0126637	0.0256508	0.0385113	0.052037	0.0664525	0.0828651	0.102073	0.122103	0.145056	0.170863	0.199291	0.241682	0.292296	0.356496	0.435962	0.534874	0.656602	0.79609	0.942525	1.10099	1.25919	1.43974	1.66	1.92488	2.24229	2.61369	3.01987	3.43222	3.74625	3.97465	4.03445	4.0621	4.04418	3.99321	3.92056	3.78418	3.67474
ARE	SSP5_REMIND	EPC	9.03291e-07	0.00032314	0.000657802	0.000996314	0.00135934	0.00173003	0.00212001	0.00250526	0.00293306	0.00336627	0.00381182	0.00791505	0.0123192	0.0173302	0.022871	0.0294027	0.0370135	0.0456126	0.056193	0.0688341	0.0829988	0.104639	0.13381	0.173641	0.229522	0.309347	0.431227	0.610366	0.869924	1.28586	1.97337	3.62623	14.7868	-8.85472	-3.72225	-2.517	-2.01846	-1.76823	-1.63701	-1.60345	-1.61231	-1.64167	-1.70981	-1.77924	-1.86083	-1.96236	-2.09083
ARE	SSP5_REMIND	EPCcap	1.58479e-06	0.000567125	0.00115687	0.00175361	0.0022831	0.00221424	0.00270959	0.00320766	0.00373722	0.00427445	0.0046495	0.00961529	0.0145871	0.0196508	0.0259105	0.0332556	0.0416637	0.0510517	0.0613158	0.0746785	0.0899895	0.113229	0.141072	0.182616	0.236141	0.31521	0.435816	0.613	0.871185	1.28383	1.96266	3.57315	13.7056	-8.91786	-3.73495	-2.517	-2.01846	-1.76823	-1.63701	-1.60345	-1.61231	-1.64167	-1.70981	-1.77924	-1.86083	-1.96236	-2.09083
ARE	SSP5_REMIND	RES	1.70806e-06	0.000611014	0.00124317	0.001897	0.00258081	0.00327708	0.00400687	0.00475983	0.00555603	0.00635591	0.00720463	0.0148433	0.0230463	0.0321298	0.0421525	0.0535758	0.0669154	0.0816851	0.0994841	0.119539	0.141998	0.175999	0.219101	0.274749	0.347282	0.443706	0.571765	0.732831	0.920446	1.14854	1.40598	1.74299	2.23142	2.96406	4.15516	6.29046	10.5507	21.175	58.5955	289.827	179.161	94.579	49.8993	30.8699	21.6982	15.9815	12.4496
ARE	SSP5_REMIND	REScap	1.90428e-06	0.000681558	0.00138738	0.00211804	0.00288214	0.00365611	0.00446594	0.00530026	0.0061812	0.00706482	0.0079999	0.0164531	0.0255003	0.0354829	0.0464623	0.0589383	0.0734607	0.0894841	0.108717	0.130296	0.154354	0.190587	0.236153	0.294418	0.369408	0.467486	0.594997	0.75108	0.92714	1.13329	1.35615	1.63325	2.00796	2.51749	3.23401	4.25775	5.66763	7.51027	9.46162	10.7201	10.5037	10.0271	9.23108	8.36422	7.57553	6.80305	6.12987
ARG	SSP1_AIMCGE	CAP	0	1.19034e-05	2.43318e-05	3.78192e-05	5.28093e-05	6.98597e-05	8.98692e-05	0.000111842	0.000137812	0.00016562	0.000194287	0.00199068	0.0039504	0.00605225	0.00834271	0.0108164	0.0135243	0.0162705	0.0195038	0.0227443	0.0264561	0.0323861	0.0388849	0.0456273	0.0534215	0.0613993	0.0700986	0.0793274	0.0895802	0.100088	0.111129	0.123205	0.136237	0.149638	0.164264	0.179888	0.196206	0.212757	0.228829	0.245414	0.261304	0.271997	0.283314	0.293666	0.30473	0.314526	0.324727
ARG	SSP1_AIMCGE	CAPcap	0	1.38969e-05	2.85021e-05	4.44609e-05	6.12528e-05	7.39044e-05	9.48639e-05	0.000118081	0.00014546	0.000175027	0.000205285	0.00207649	0.00412472	0.00632087	0.00854407	0.0110721	0.0138499	0.0166698	0.0199779	0.0232223	0.0269345	0.0329575	0.0395926	0.0464909	0.0543298	0.0621396	0.0708681	0.0798645	0.0898957	0.100259	0.111327	0.123433	0.136348	0.149765	0.164409	0.180052	0.196225	0.212778	0.228851	0.245414	0.261304	0.271997	0.283314	0.293666	0.30473	0.314526	0.324727
ARG	SSP1_AIMCGE	EPC	0	1.04694e-05	2.14599e-05	3.34315e-05	4.68442e-05	6.22409e-05	8.00313e-05	0.000100619	0.000124131	0.00014917	0.000175411	0.0018055	0.00359882	0.00553961	0.00765044	0.00998383	0.0124932	0.0151354	0.018159	0.021341	0.0247882	0.0305251	0.0367367	0.0434022	0.0508682	0.0587841	0.0674834	0.0767966	0.0868155	0.0974803	0.108784	0.120968	0.134212	0.148783	0.163745	0.179751	0.196755	0.213712	0.231353	0.24856	0.265147	0.276894	0.289472	0.301484	0.313105	0.324602	0.336593
ARG	SSP1_AIMCGE	EPCcap	0	1.83986e-05	3.78543e-05	5.91741e-05	7.8941e-05	8.05929e-05	0.000102901	0.000129198	0.000158848	0.000191084	0.000224113	0.00221141	0.00440841	0.00677017	0.00875188	0.0113786	0.014227	0.0172181	0.0205816	0.0238349	0.0273242	0.0335112	0.0403156	0.047636	0.0552236	0.0623902	0.0711616	0.0794527	0.0884702	0.0984878	0.109908	0.122212	0.134896	0.149537	0.16457	0.18065	0.196871	0.213835	0.231484	0.24856	0.265147	0.276894	0.289472	0.301484	0.313105	0.324602	0.336593
ARG	SSP1_AIMCGE	RES	0	1.31009e-05	2.68639e-05	4.1912e-05	5.88598e-05	7.83252e-05	0.000100912	0.000127108	0.000157099	0.000189465	0.00022316	0.00229912	0.00459163	0.00709015	0.009777	0.0127955	0.0160336	0.0194518	0.0233553	0.0274634	0.0319735	0.0393832	0.0475511	0.0561493	0.0657034	0.0759248	0.087071	0.0988863	0.111569	0.124981	0.139056	0.154337	0.170837	0.18842	0.206805	0.226279	0.246448	0.266704	0.287243	0.307289	0.326462	0.340448	0.354292	0.367904	0.381187	0.394048	0.407233
ARG	SSP1_AIMCGE	REScap	0	1.46137e-05	2.99817e-05	4.67977e-05	6.57348e-05	8.74097e-05	0.000112537	0.000141658	0.000174976	0.000210907	0.000248289	0.00255598	0.00510074	0.00787043	0.0108442	0.0141807	0.0177554	0.0215241	0.0258231	0.0303409	0.0352939	0.0434241	0.0523686	0.0617645	0.0721824	0.0832998	0.0953932	0.108177	0.12186	0.136287	0.151382	0.167719	0.185302	0.203973	0.223423	0.243947	0.265117	0.286291	0.307674	0.328457	0.348255	0.362643	0.376846	0.390771	0.404326	0.417415	0.430801
ARG	SSP1_GCAM	CAP	0.000959704	0.0018592	0.00275269	0.00365403	0.00453171	0.00543985	0.00628746	0.00721272	0.00810728	0.0090341	0.00993154	0.0111444	0.0123562	0.0136567	0.0148632	0.016172	0.0174424	0.0187781	0.0201008	0.0215619	0.0230333	0.0261483	0.0294418	0.0330082	0.0365174	0.0403027	0.044299	0.0486831	0.0533408	0.0580032	0.0632969	0.0727981	0.0829901	0.0941201	0.106697	0.121252	0.136275	0.154459	0.173474	0.193413	0.217103	0.241193	0.268125	0.297828	0.330199	0.365282	0.404665
ARG	SSP1_GCAM	CAPcap	0.00111853	0.00217215	0.00322626	0.00429587	0.00525834	0.00575395	0.00663062	0.00761688	0.00855441	0.00954729	0.0103543	0.0116244	0.0128887	0.0139659	0.0152022	0.0165487	0.017857	0.0192282	0.0205574	0.0219397	0.0234548	0.0266119	0.029987	0.0336302	0.0370025	0.0407842	0.0446186	0.0489372	0.0534642	0.0581077	0.0634168	0.0728591	0.0830627	0.0942061	0.106799	0.121372	0.136289	0.154475	0.173492	0.193413	0.217103	0.241193	0.268125	0.297828	0.330199	0.365282	0.404665
ARG	SSP1_GCAM	EPC	0.000840764	0.00163379	0.00242654	0.00323565	0.00403178	0.00483584	0.00565449	0.00648944	0.00732304	0.00818105	0.00902525	0.0101714	0.0113383	0.0125063	0.0137074	0.0149276	0.0162099	0.0174963	0.0188637	0.0202006	0.0216955	0.0247449	0.0280166	0.0313207	0.0348139	0.0386595	0.0427156	0.0472028	0.0519855	0.0566722	0.0620948	0.0717528	0.0820346	0.0936369	0.106404	0.121236	0.137054	0.155604	0.175807	0.197047	0.221673	0.246923	0.275466	0.306885	0.341583	0.378408	0.419137
ARG	SSP1_GCAM	EPCcap	0.00147564	0.00286846	0.00426877	0.00571387	0.00677774	0.00624859	0.0072377	0.00831862	0.0093434	0.0104565	0.0110431	0.0124383	0.0138221	0.0142466	0.0155957	0.0169769	0.0184203	0.019845	0.0212424	0.0222596	0.0239238	0.0271604	0.0307705	0.03434	0.0371977	0.0410014	0.044322	0.0484983	0.0526867	0.0572848	0.06277	0.0721407	0.0824784	0.0941419	0.106977	0.121885	0.13714	0.1557	0.175913	0.197047	0.221673	0.246923	0.275466	0.306885	0.341583	0.378408	0.419137
ARG	SSP1_GCAM	RES	0.00105161	0.00204563	0.00304182	0.00405356	0.00505932	0.00608886	0.00713023	0.00821068	0.0092812	0.0103997	0.0115013	0.0129922	0.0145109	0.0160581	0.0176353	0.0192428	0.0209553	0.0226334	0.0244327	0.0262816	0.0282864	0.0323313	0.0366471	0.0411388	0.0458177	0.0509033	0.0562526	0.0621545	0.0684314	0.0747749	0.0818721	0.0943622	0.107753	0.122792	0.139174	0.158007	0.177838	0.201029	0.225552	0.25111	0.280055	0.309864	0.342474	0.377864	0.415441	0.455022	0.49789
ARG	SSP1_GCAM	REScap	0.00117215	0.00228106	0.00339325	0.00452358	0.00564678	0.00678926	0.00794261	0.00913771	0.0103199	0.0115538	0.0127653	0.0144059	0.0160745	0.0177689	0.0194935	0.0212487	0.023117	0.0249446	0.0269021	0.028909	0.0310843	0.0354889	0.0401813	0.045057	0.0501247	0.0556245	0.0613973	0.0677559	0.0745055	0.0813122	0.0889181	0.102307	0.116619	0.132648	0.150053	0.169998	0.19092	0.215295	0.240956	0.267578	0.29759	0.328337	0.361797	0.397903	0.436007	0.475888	0.51879
ARG	SSP1_IMAGE	CAP	0.0242872	0.027444	0.0310046	0.0349659	0.0393185	0.0443508	0.0501943	0.055836	0.0625448	0.0693902	0.0761686	0.0862147	0.0969917	0.107628	0.119596	0.13082	0.14349	0.156825	0.169216	0.181987	0.194531	0.204063	0.215058	0.225617	0.235083	0.247829	0.25872	0.269399	0.27989	0.289966	0.299176	0.308765	0.31775	0.326348	0.334454	0.34137	0.349183	0.356998	0.363906	0.372228	0.378998	0.387963	0.395945	0.40393	0.412565	0.420571	0.428612
ARG	SSP1_IMAGE	CAPcap	0.0282738	0.0319318	0.0361374	0.0408882	0.0453382	0.0467923	0.0527884	0.05878	0.0657948	0.0730524	0.0792427	0.0896219	0.100776	0.111102	0.122002	0.133477	0.146429	0.160111	0.172434	0.184625	0.197435	0.206989	0.218247	0.229078	0.238218	0.250225	0.260159	0.270684	0.280614	0.290359	0.299598	0.308958	0.317957	0.326571	0.334691	0.341623	0.34921	0.357027	0.363936	0.372228	0.378998	0.387963	0.395945	0.40393	0.412565	0.420571	0.428612
ARG	SSP1_IMAGE	EPC	0.0214152	0.0242757	0.0275396	0.0311582	0.0351565	0.0398399	0.0452177	0.0508511	0.0571982	0.0636412	0.070137	0.0797164	0.0894469	0.0999228	0.111019	0.122458	0.134346	0.147168	0.159754	0.171642	0.184428	0.194163	0.20455	0.215674	0.225689	0.238172	0.249732	0.260818	0.27217	0.282791	0.292412	0.302795	0.312178	0.321208	0.329838	0.338306	0.346609	0.355158	0.363446	0.372231	0.380848	0.389763	0.399334	0.409161	0.418127	0.427452	0.436648
ARG	SSP1_IMAGE	EPCcap	0.0373101	0.0420018	0.0475578	0.0538169	0.0578179	0.0509461	0.0572436	0.064374	0.0720708	0.0801004	0.0848922	0.0959855	0.107165	0.116808	0.124608	0.137224	0.150237	0.164403	0.176717	0.186212	0.199962	0.209612	0.220733	0.232651	0.240855	0.249885	0.257045	0.267279	0.276039	0.285117	0.29481	0.304027	0.313443	0.322509	0.331172	0.339674	0.346775	0.355326	0.363617	0.372231	0.380848	0.389763	0.399334	0.409161	0.418127	0.427452	0.436648
ARG	SSP1_IMAGE	RES	0.0266831	0.0302833	0.0343887	0.0389412	0.0440777	0.0499765	0.0566698	0.0638605	0.0718401	0.080035	0.0882536	0.100276	0.112613	0.125746	0.139754	0.153902	0.168892	0.184793	0.200515	0.215762	0.231603	0.244035	0.257087	0.270799	0.283353	0.29839	0.312294	0.326096	0.339461	0.352253	0.364073	0.376134	0.387508	0.398403	0.408765	0.418853	0.428646	0.438444	0.448246	0.45839	0.467862	0.478541	0.489163	0.499728	0.509864	0.520308	0.530694
ARG	SSP1_IMAGE	REScap	0.0297029	0.0337148	0.0382864	0.0433536	0.0490571	0.0555473	0.0628976	0.0707803	0.0795127	0.0884617	0.0974084	0.110479	0.123852	0.138045	0.153125	0.168308	0.184348	0.201308	0.218017	0.234158	0.250874	0.263943	0.277629	0.29197	0.305057	0.320687	0.335083	0.34933	0.363081	0.3762	0.388287	0.400592	0.412165	0.423224	0.433718	0.443913	0.453785	0.463645	0.47349	0.48366	0.493135	0.503803	0.514392	0.524903	0.534967	0.545317	0.55559
ARG	SSP1_MESSAGE	CAP	0.0259701	0.0291701	0.0324374	0.0359021	0.0394751	0.0433377	0.0470572	0.0514742	0.0558397	0.0605562	0.0650175	0.0718722	0.0792576	0.0866632	0.0944055	0.103657	0.11297	0.123549	0.134983	0.147568	0.162259	0.179968	0.201981	0.228519	0.259659	0.299462	0.345579	0.398872	0.457578	0.527889	0.615963	0.735839	0.913652	1.20002	1.7187	2.86696	7.47025	-19.178	-4.65681	-2.90023	-2.27384	-1.87651	-1.62366	-1.45437	-1.31519	-1.2245	-1.14784
ARG	SSP1_MESSAGE	CAPcap	0.0301163	0.0338881	0.0377871	0.0419272	0.0454896	0.0457195	0.0495249	0.0541891	0.0587493	0.0637666	0.0684399	0.0747394	0.082471	0.0901194	0.0964125	0.105817	0.115397	0.126227	0.137852	0.15025	0.164763	0.182635	0.205006	0.231984	0.263067	0.302427	0.348221	0.400657	0.458531	0.528359	0.616433	0.736246	0.913726	1.19978	1.7174	2.86104	7.46461	-19.2252	-4.66015	-2.90023	-2.27384	-1.87651	-1.62366	-1.45437	-1.31519	-1.2245	-1.14784
ARG	SSP1_MESSAGE	EPC	0.0228516	0.0257286	0.0287053	0.0319151	0.0351954	0.0387362	0.0424857	0.0465262	0.0505858	0.0549589	0.059576	0.0661047	0.0726394	0.079914	0.0875324	0.0962936	0.105493	0.115546	0.127103	0.138844	0.153469	0.170909	0.192652	0.218821	0.249766	0.288495	0.335009	0.38875	0.447556	0.520173	0.609582	0.731006	0.912407	1.20339	1.727	2.89148	7.33399	-20.7234	-4.94748	-3.11225	-2.45672	-2.04473	-1.78551	-1.61028	-1.47315	-1.38272	-1.30018
ARG	SSP1_MESSAGE	EPCcap	0.0394518	0.0443585	0.0495118	0.0551073	0.057875	0.0495542	0.0539052	0.0589722	0.0638542	0.0693392	0.0748684	0.079836	0.0876119	0.0958947	0.0987725	0.108294	0.118583	0.12964	0.141956	0.152931	0.166928	0.185041	0.208138	0.235971	0.26637	0.302936	0.347849	0.397727	0.452688	0.523024	0.612328	0.733295	0.912876	1.20194	1.71949	2.85866	7.30011	-21.0595	-4.96924	-3.11225	-2.45672	-2.04473	-1.78551	-1.61028	-1.47315	-1.38272	-1.30018
ARG	SSP1_MESSAGE	RES	0.0284426	0.0320529	0.0357948	0.0398327	0.0439787	0.048549	0.0533094	0.0584674	0.0636661	0.0693336	0.0752886	0.0835949	0.0920168	0.101246	0.111014	0.12187	0.13349	0.14596	0.160119	0.174693	0.192427	0.213568	0.239462	0.270344	0.305975	0.349313	0.399898	0.456738	0.517603	0.589094	0.673352	0.782054	0.932069	1.14724	1.4703	1.98868	2.91458	4.91585	11.6215	-173.498	-14.2175	-7.51549	-5.34688	-4.30087	-3.59626	-3.21744	-2.91786
ARG	SSP1_MESSAGE	REScap	0.0316038	0.0356194	0.0397804	0.0442685	0.0488653	0.0538767	0.0590876	0.0647263	0.0704005	0.076579	0.0830607	0.0920854	0.101214	0.111196	0.121719	0.133387	0.145846	0.159179	0.174278	0.189763	0.208545	0.230853	0.258058	0.290328	0.327317	0.371957	0.423585	0.480993	0.541769	0.61227	0.694169	0.797971	0.937883	1.13207	1.4101	1.82527	2.48479	3.63324	5.94247	11.8253	39.0173	-31.6189	-12.359	-8.16495	-6.09398	-5.15359	-4.47987
ARG	SSP1_REMIND	CAP	1.23917e-06	0.000878166	0.00175832	0.00265934	0.00357833	0.00454715	0.00555073	0.00664226	0.00773629	0.00892664	0.0102101	0.0186328	0.0277919	0.0375184	0.0481585	0.0596911	0.0727648	0.0867735	0.102818	0.120343	0.138523	0.166722	0.199042	0.23435	0.273402	0.316434	0.363002	0.411482	0.461807	0.511829	0.558458	0.595716	0.633023	0.672453	0.712189	0.751894	0.794175	0.836035	0.878871	0.922828	0.968378	1.01581	1.06721	1.12307	1.18305	1.24772	1.31672
ARG	SSP1_REMIND	CAPcap	1.44307e-06	0.00102564	0.00205875	0.00312453	0.00421268	0.00480811	0.00585746	0.00701157	0.00817673	0.00943111	0.0107802	0.019432	0.0289914	0.0391205	0.0492304	0.0610149	0.0743907	0.0887197	0.105113	0.122839	0.140704	0.169212	0.202007	0.23785	0.276913	0.319472	0.365698	0.413286	0.463149	0.5123	0.558949	0.596222	0.633242	0.672673	0.712404	0.752101	0.794194	0.836052	0.878885	0.922828	0.968378	1.01581	1.06721	1.12307	1.18305	1.24772	1.31672
ARG	SSP1_REMIND	EPC	1.08425e-06	0.000769436	0.00154244	0.00233566	0.00315387	0.00401799	0.00492165	0.00588692	0.00690887	0.00796921	0.00912744	0.0168545	0.0250603	0.0340364	0.0439668	0.0549931	0.0670872	0.0806906	0.0959021	0.112771	0.130533	0.158021	0.189072	0.224	0.262847	0.305845	0.35298	0.402453	0.453859	0.504247	0.552272	0.590647	0.62991	0.669902	0.710335	0.751482	0.794401	0.837053	0.88026	0.924209	0.969064	1.01535	1.06489	1.11741	1.17334	1.23252	1.29341
ARG	SSP1_REMIND	EPCcap	1.90425e-06	0.00135512	0.00271542	0.00412344	0.00555214	0.00519432	0.00631951	0.00755111	0.00887512	0.0101982	0.0116307	0.0206217	0.0305841	0.0413428	0.0499193	0.0622863	0.0758253	0.0909711	0.107755	0.125589	0.142315	0.171285	0.204352	0.241403	0.279988	0.320754	0.366123	0.411549	0.460721	0.507099	0.555123	0.593463	0.63128	0.671216	0.71157	0.752616	0.794521	0.837153	0.880337	0.924209	0.969064	1.01535	1.06489	1.11741	1.17334	1.23252	1.29341
ARG	SSP1_REMIND	RES	1.35817e-06	0.00096568	0.0019395	0.00294212	0.00398176	0.00508753	0.00624455	0.00748225	0.00882033	0.0102084	0.0117226	0.0216582	0.0322038	0.0437745	0.0565498	0.0705522	0.0859642	0.103008	0.121957	0.143147	0.165024	0.198463	0.235377	0.276351	0.320931	0.369236	0.4203	0.472328	0.524874	0.57568	0.62191	0.658055	0.694543	0.73096	0.766827	0.802491	0.838508	0.873641	0.908413	0.942763	0.976906	1.01131	1.04707	1.0842	1.1222	1.16117	1.20049
ARG	SSP1_REMIND	REScap	1.51427e-06	0.00107723	0.00216459	0.00328508	0.00444775	0.00567807	0.00696358	0.00833703	0.00982052	0.0113579	0.0130335	0.0240384	0.035681	0.048414	0.0624175	0.0777116	0.0944843	0.112963	0.133423	0.156201	0.179592	0.215157	0.25413	0.297043	0.343319	0.392981	0.444951	0.497347	0.549715	0.599827	0.644997	0.680029	0.715152	0.749969	0.784031	0.817674	0.851423	0.884127	0.916286	0.947849	0.979025	1.01024	1.04248	1.07572	1.10952	1.14392	1.1784
ARG	SSP1_WITCH	CAP	0.00219202	0.00467436	0.00739641	0.0104776	0.0141377	0.0185251	0.0238297	0.0299855	0.0371707	0.0443083	0.0510253	0.0589462	0.0670555	0.0752963	0.0830291	0.0915688	0.0995055	0.107547	0.116453	0.125964	0.136747	0.149881	0.164808	0.181837	0.201284	0.221653	0.243714	0.26793	0.293725	0.320981	0.349003	0.379455	0.411627	0.446233	0.48466	0.526033	0.574237	0.627853	0.68913	0.760297	0.843486	0.942921	1.06176	1.20883	1.39306	1.64481	2.00129
ARG	SSP1_WITCH	CAPcap	0.00255831	0.00545342	0.00863765	0.012267	0.0165936	0.0217761	0.0276021	0.0316352	0.0391139	0.0466048	0.0536987	0.0620768	0.0706746	0.0793102	0.0874473	0.0965052	0.103027	0.110105	0.119178	0.128619	0.139718	0.153185	0.168295	0.185655	0.205372	0.224874	0.247309	0.271854	0.298065	0.324757	0.352551	0.382683	0.413527	0.448126	0.486046	0.526852	0.575074	0.628685	0.689617	0.760505	0.843645	0.942989	1.06176	1.2088	1.39299	1.64466	2.00129
ARG	SSP1_WITCH	EPC	0.0019243	0.00411397	0.0065232	0.00926642	0.0125069	0.0164624	0.0212743	0.0268484	0.0333877	0.0401256	0.0462102	0.0535403	0.0610657	0.0685031	0.0760317	0.0839586	0.091898	0.0994433	0.10781	0.117304	0.127266	0.140167	0.154934	0.171578	0.189836	0.210241	0.23251	0.256938	0.282404	0.310099	0.338503	0.368971	0.401618	0.436459	0.475202	0.518382	0.567091	0.621108	0.684672	0.756783	0.841921	0.94224	1.06248	1.2101	1.39398	1.64017	1.99328
ARG	SSP1_WITCH	EPCcap	0.00340328	0.00722811	0.011446	0.0162784	0.0219866	0.0288914	0.0355555	0.0346448	0.0427346	0.0512075	0.0589838	0.0683213	0.0777964	0.0868309	0.0959552	0.105744	0.108944	0.113551	0.122671	0.132136	0.143295	0.157559	0.173103	0.191032	0.210213	0.227331	0.251012	0.276533	0.303312	0.328313	0.355468	0.384259	0.411111	0.445744	0.482184	0.522793	0.571465	0.625339	0.687236	0.757956	0.842778	0.942594	1.06243	1.20991	1.39357	1.63938	1.99328
ARG	SSP1_WITCH	RES	0.0024059	0.00514697	0.00816725	0.0116117	0.0157241	0.0207159	0.0267563	0.0338596	0.0421503	0.0507603	0.0585418	0.0678796	0.077575	0.0870522	0.0967686	0.106731	0.116946	0.126522	0.137185	0.149205	0.161717	0.177945	0.196252	0.216885	0.239091	0.263318	0.289414	0.317602	0.347137	0.377914	0.408941	0.442076	0.476265	0.512543	0.551762	0.594376	0.640931	0.691182	0.747663	0.809418	0.878985	0.957075	1.04496	1.14537	1.26087	1.39962	1.57174
ARG	SSP1_WITCH	REScap	0.00268602	0.00574785	0.00912249	0.0129711	0.0175647	0.0231368	0.0298687	0.0377524	0.0469359	0.0564511	0.0650308	0.0753061	0.0859493	0.0963274	0.106942	0.117799	0.128893	0.139258	0.150772	0.163715	0.17715	0.194526	0.21405	0.23596	0.259427	0.284888	0.312162	0.341448	0.371941	0.403503	0.435107	0.468628	0.502961	0.539123	0.57791	0.619697	0.664936	0.71329	0.767056	0.825149	0.889739	0.96119	1.0403	1.12904	1.22902	1.34623	1.48743
ARG	SSP2_AIMCGE	CAP	0	0.000229552	0.00046983	0.000730556	0.00102379	0.00136359	0.00174586	0.00219365	0.00270208	0.00326133	0.00385967	0.0107753	0.0181765	0.02628	0.0349777	0.0443341	0.0541254	0.0646667	0.0765684	0.0889026	0.101618	0.119293	0.137412	0.156409	0.177358	0.19827	0.220126	0.244019	0.267325	0.29241	0.316762	0.342898	0.367887	0.394432	0.420173	0.444568	0.470479	0.496534	0.520034	0.544586	0.567418	0.587947	0.60802	0.627219	0.646173	0.665208	0.68275
ARG	SSP2_AIMCGE	CAPcap	0	0.000268114	0.000550125	0.000857914	0.001206	0.00161036	0.00203466	0.00232479	0.00286702	0.00346018	0.00408786	0.0114241	0.0192419	0.0277954	0.0369922	0.0463071	0.0565727	0.0675935	0.0799712	0.0929055	0.104831	0.122201	0.140652	0.160023	0.181409	0.202844	0.225016	0.249302	0.271884	0.297369	0.321717	0.348244	0.373303	0.400193	0.425402	0.448732	0.474833	0.500686	0.522585	0.546777	0.569489	0.589156	0.608671	0.627845	0.646813	0.665753	0.683304
ARG	SSP2_AIMCGE	EPC	0	0.000200565	0.000410377	0.000638887	0.000896219	0.0011934	0.00153387	0.00191933	0.00236453	0.0028558	0.00335061	0.00935602	0.0158344	0.022926	0.0303486	0.0386663	0.0473181	0.05672	0.0669935	0.0781666	0.0897206	0.105147	0.121894	0.139491	0.158054	0.177636	0.198501	0.220618	0.243029	0.26617	0.290084	0.314722	0.339548	0.365629	0.39043	0.415168	0.440834	0.46673	0.491771	0.516675	0.539788	0.560668	0.581801	0.60303	0.623119	0.643813	0.662463
ARG	SSP2_AIMCGE	EPCcap	0	0.000354451	0.000727143	0.00113576	0.00160076	0.0021357	0.00261563	0.00250568	0.00309556	0.00373429	0.00435364	0.0121671	0.0204645	0.0294884	0.0389104	0.047654	0.058299	0.0697166	0.0819028	0.095483	0.104998	0.120068	0.138536	0.157907	0.178339	0.200041	0.222321	0.246005	0.265985	0.290515	0.314439	0.340422	0.365292	0.392402	0.414755	0.435019	0.461115	0.485905	0.50427	0.527515	0.54995	0.56703	0.585664	0.606696	0.626762	0.646932	0.665543
ARG	SSP2_AIMCGE	RES	0	0.000250619	0.000513507	0.000800379	0.00112266	0.0014973	0.00192635	0.00242264	0.00298923	0.0036173	0.00425584	0.0119061	0.0201312	0.0291973	0.0386666	0.0491548	0.0601952	0.0721207	0.0850372	0.099068	0.113466	0.132678	0.153227	0.174647	0.197318	0.220893	0.245484	0.271038	0.297186	0.323734	0.350825	0.378123	0.405431	0.432955	0.459485	0.48572	0.512055	0.5384	0.56333	0.587935	0.610666	0.631032	0.650865	0.670891	0.689438	0.708074	0.725038
ARG	SSP2_AIMCGE	REScap	0	0.000280027	0.000574042	0.000895127	0.00125604	0.00167574	0.00215616	0.00270989	0.00334172	0.00404166	0.00475273	0.0132793	0.022424	0.0324785	0.0429533	0.054522	0.0666664	0.0797472	0.0938724	0.109168	0.124806	0.145595	0.16773	0.190695	0.214881	0.239904	0.265868	0.292701	0.32	0.34756	0.375516	0.403524	0.431379	0.459294	0.486043	0.512343	0.538599	0.564719	0.589299	0.613433	0.635618	0.655402	0.674587	0.69388	0.711678	0.729494	0.745652
ARG	SSP2_GCAM	CAP	0.00121997	0.00283538	0.0044244	0.00598044	0.00749124	0.00900013	0.0105334	0.0120046	0.013461	0.0149032	0.0165247	0.0257832	0.0357261	0.0462775	0.057931	0.0706555	0.0847503	0.100904	0.117695	0.136407	0.154869	0.171183	0.189106	0.20754	0.227397	0.2477	0.26826	0.289882	0.311767	0.336387	0.359131	0.381785	0.406143	0.430546	0.457541	0.485485	0.516613	0.549775	0.584829	0.624199	0.667609	0.712829	0.762411	0.815745	0.872906	0.936849	1.00963
ARG	SSP2_GCAM	CAPcap	0.00142581	0.00331332	0.00517924	0.00702527	0.00882914	0.0104711	0.0111478	0.0127199	0.0142193	0.015763	0.017456	0.0272625	0.0377382	0.0488714	0.0604337	0.0737448	0.0883906	0.105159	0.121104	0.139436	0.158348	0.174904	0.193187	0.211975	0.232081	0.252684	0.273706	0.294473	0.316743	0.341338	0.364421	0.387105	0.411749	0.435648	0.461607	0.489725	0.520249	0.552232	0.586913	0.626121	0.668616	0.713367	0.762878	0.816149	0.873167	0.936995	1.00961
ARG	SSP2_GCAM	EPC	0.00106603	0.00248143	0.00387681	0.00525591	0.00659486	0.00792045	0.00925177	0.0105815	0.0118949	0.0131968	0.0145503	0.0227615	0.0314099	0.0407902	0.0509118	0.0623601	0.0750979	0.0891905	0.104512	0.121106	0.137905	0.15333	0.169152	0.186444	0.20421	0.223899	0.243622	0.263215	0.284534	0.307513	0.330423	0.351521	0.375096	0.399537	0.426142	0.454621	0.485958	0.518838	0.556035	0.59627	0.641594	0.689918	0.742262	0.799151	0.860787	0.930799	1.0106
ARG	SSP2_GCAM	EPCcap	0.00189163	0.0043781	0.00684969	0.00931121	0.0117299	0.0134556	0.0120158	0.0137717	0.0153397	0.0170579	0.0187108	0.0292765	0.0402009	0.05203	0.0624422	0.0764346	0.0915792	0.108213	0.121422	0.137461	0.156299	0.173032	0.190401	0.209204	0.228025	0.248984	0.270444	0.286909	0.309584	0.332357	0.356461	0.377386	0.401716	0.423783	0.445926	0.474788	0.503377	0.531171	0.566634	0.606008	0.647187	0.693267	0.74515	0.801602	0.86239	0.931671	1.01051
ARG	SSP2_GCAM	RES	0.00133318	0.00310349	0.00485327	0.00658433	0.00827365	0.00996903	0.011652	0.0133644	0.0150776	0.0167929	0.0185659	0.0290929	0.0401723	0.0522427	0.0652216	0.0798528	0.0961347	0.114066	0.133382	0.154043	0.175229	0.194113	0.213615	0.234631	0.256086	0.27911	0.302293	0.325281	0.349609	0.375397	0.400427	0.423829	0.448722	0.474927	0.502155	0.531485	0.562353	0.594813	0.629915	0.667452	0.708276	0.751025	0.79606	0.84344	0.89321	0.947832	1.00784
ARG	SSP2_GCAM	REScap	0.0014885	0.00346635	0.00542255	0.00735918	0.00925051	0.0111476	0.0130165	0.0149154	0.0168117	0.0187082	0.0206661	0.0323268	0.0445589	0.0578429	0.0720722	0.0880608	0.105789	0.125238	0.146085	0.168283	0.19094	0.211039	0.231711	0.253894	0.276438	0.300519	0.324652	0.348453	0.37352	0.399946	0.425463	0.449199	0.474329	0.500642	0.527821	0.556939	0.587394	0.619208	0.653381	0.689669	0.728824	0.769497	0.811992	0.856311	0.902443	0.952584	1.00709
ARG	SSP2_MESSAGE	CAP	0.02031	0.0219713	0.0237175	0.0255995	0.0275102	0.02966	0.0320308	0.0343553	0.036794	0.0393343	0.0420367	0.0455343	0.0489933	0.0527135	0.057147	0.061941	0.0672218	0.0729893	0.0793434	0.0859306	0.0931539	0.104	0.115911	0.128299	0.142988	0.158386	0.176488	0.19485	0.213625	0.23286	0.251173	0.274764	0.297138	0.319961	0.341803	0.364645	0.387534	0.411733	0.436182	0.464535	0.496154	0.535393	0.577498	0.626955	0.683523	0.749053	0.828634
ARG	SSP2_MESSAGE	CAPcap	0.0236462	0.0255663	0.0276458	0.0299418	0.0322568	0.0346238	0.0371382	0.0363411	0.0389225	0.0415334	0.044432	0.0480771	0.0516948	0.0556282	0.0596003	0.064656	0.0701858	0.0761499	0.0828468	0.0885684	0.0953874	0.106548	0.118679	0.131296	0.146383	0.162211	0.18061	0.199318	0.217472	0.23711	0.25545	0.279457	0.301956	0.325063	0.347243	0.369581	0.391616	0.4157	0.43866	0.466981	0.498401	0.537219	0.578674	0.627568	0.684116	0.749591	0.82899
ARG	SSP2_MESSAGE	EPC	0.01779	0.0192429	0.0208048	0.0224857	0.0241452	0.0259998	0.0279541	0.0300943	0.0323197	0.0346292	0.037027	0.0397764	0.0428348	0.0461865	0.0500887	0.0543352	0.0590699	0.0641918	0.0698643	0.0757732	0.0822656	0.0921145	0.102901	0.114274	0.127791	0.14223	0.158197	0.175122	0.192713	0.210817	0.228481	0.249818	0.27147	0.29237	0.31386	0.335178	0.357169	0.379918	0.405012	0.432317	0.463437	0.503144	0.547098	0.597666	0.656152	0.726214	0.81121
ARG	SSP2_MESSAGE	EPCcap	0.0311645	0.0335199	0.0363068	0.0393127	0.0423324	0.044655	0.0468011	0.0389263	0.0417776	0.0444721	0.0476252	0.0509246	0.0546441	0.0588202	0.0614541	0.0667203	0.0724563	0.0783603	0.0853096	0.0885971	0.0940542	0.105303	0.117194	0.129657	0.144894	0.161104	0.178328	0.1966	0.212118	0.231745	0.249528	0.272364	0.294417	0.316156	0.338686	0.35774	0.37625	0.398241	0.417148	0.444173	0.474369	0.512202	0.553295	0.601366	0.659662	0.72934	0.813322
ARG	SSP2_MESSAGE	RES	0.0221601	0.0239751	0.0259567	0.0280619	0.0302235	0.0326537	0.0351851	0.0379514	0.0408556	0.043906	0.047109	0.0507805	0.0548705	0.0592353	0.0644186	0.0700591	0.0762188	0.0829714	0.0904049	0.0981221	0.106613	0.119132	0.132949	0.14735	0.164284	0.182003	0.201729	0.222607	0.243881	0.265526	0.286121	0.311248	0.336046	0.359899	0.38387	0.407515	0.4311	0.455856	0.481954	0.510581	0.542192	0.581142	0.623315	0.67073	0.723796	0.784675	0.855395
ARG	SSP2_MESSAGE	REScap	0.0246816	0.026712	0.0289278	0.0312815	0.0336984	0.0364098	0.0392306	0.0422764	0.0454716	0.048825	0.0523446	0.0563769	0.0608658	0.0656515	0.0713245	0.0774914	0.0842174	0.0915799	0.0996737	0.108051	0.11725	0.130796	0.1457	0.161184	0.179332	0.198248	0.219222	0.241321	0.263731	0.286425	0.307913	0.334012	0.359631	0.384145	0.408659	0.432717	0.456591	0.481528	0.507676	0.536205	0.56752	0.605842	0.647	0.692869	0.743703	0.801379	0.867527
ARG	SSP2_REMIND	CAP	6.19106e-06	0.00200795	0.00400538	0.00603317	0.00811915	0.0102915	0.0125253	0.0148866	0.0174683	0.0201988	0.0231716	0.0406699	0.0600174	0.0817158	0.107304	0.1367	0.171707	0.210983	0.254309	0.299192	0.341795	0.377075	0.41246	0.449045	0.487186	0.525635	0.56463	0.605121	0.644136	0.682481	0.720574	0.757893	0.797326	0.838121	0.880615	0.925002	0.970978	1.019	1.06913	1.12176	1.17549	1.23291	1.28502	1.33575	1.38577	1.43458	1.49069
ARG	SSP2_REMIND	CAPcap	7.23323e-06	0.00234497	0.00468713	0.00707981	0.00955429	0.0121381	0.0145673	0.0157616	0.0185006	0.0213419	0.0245089	0.0430191	0.0633686	0.0861116	0.112998	0.143861	0.180366	0.218883	0.263373	0.30945	0.349821	0.385591	0.418752	0.455506	0.493829	0.532363	0.571477	0.612028	0.650715	0.688737	0.726037	0.762351	0.801076	0.841209	0.883054	0.926669	0.971592	1.01867	1.06782	1.11945	1.17333	1.2303	1.28229	1.33452	1.38433	1.43283	1.48854
ARG	SSP2_REMIND	EPC	5.40043e-06	0.00175209	0.00349481	0.00526972	0.00708132	0.00895587	0.0109438	0.0130155	0.0152662	0.0176307	0.0201931	0.0354357	0.0522906	0.071392	0.0938126	0.11975	0.151082	0.186396	0.226036	0.267794	0.308842	0.341174	0.375147	0.410794	0.448351	0.48722	0.526828	0.56731	0.607631	0.648575	0.68776	0.728487	0.771796	0.817085	0.864	0.914345	0.966738	1.02196	1.07989	1.14105	1.20475	1.27219	1.33534	1.39392	1.45502	1.51465	1.57907
ARG	SSP2_REMIND	EPCcap	9.59054e-06	0.00309287	0.00617731	0.00933597	0.0125921	0.015918	0.0185334	0.0169214	0.019856	0.0227498	0.0261131	0.0457137	0.0669322	0.0906382	0.118479	0.150422	0.18801	0.222489	0.267268	0.313986	0.348808	0.383086	0.410527	0.446878	0.485025	0.523956	0.563533	0.603598	0.641942	0.6808	0.716163	0.75224	0.791878	0.833511	0.876802	0.922881	0.969896	1.02018	1.07303	1.12905	1.19261	1.25738	1.31946	1.38521	1.44488	1.50258	1.56475
ARG	SSP2_REMIND	RES	6.76523e-06	0.00219652	0.00438853	0.00662422	0.00892014	0.0113359	0.0138812	0.0165369	0.0194377	0.0225106	0.0258608	0.0453391	0.0668322	0.090897	0.119038	0.151215	0.189258	0.231639	0.278002	0.325641	0.372118	0.407471	0.444467	0.482376	0.521597	0.56075	0.600171	0.639027	0.677344	0.714728	0.750201	0.785652	0.822404	0.85968	0.897252	0.936247	0.97564	1.0158	1.05669	1.09837	1.14033	1.18309	1.22163	1.2564	1.29129	1.32454	1.35922
ARG	SSP2_REMIND	REScap	7.55545e-06	0.002454	0.0049046	0.0074055	0.00997505	0.0126797	0.0155271	0.0184793	0.0216997	0.0251063	0.0288168	0.050385	0.074059	0.100418	0.131056	0.165851	0.206668	0.251717	0.300518	0.350148	0.398053	0.434172	0.471665	0.509779	0.548887	0.587601	0.626249	0.664023	0.700959	0.7367	0.770344	0.803704	0.838011	0.872528	0.907038	0.94256	0.978145	1.01412	1.05043	1.08712	1.12373	1.16072	1.19378	1.22339	1.25288	1.2808	1.30971
ARG	SSP4_WITCH	CAP	0.00184008	0.00426875	0.00688139	0.00978663	0.013167	0.0170825	0.0216299	0.0268862	0.0325913	0.0386544	0.0441814	0.0513062	0.0579738	0.0657272	0.0726645	0.0792426	0.0863388	0.0936619	0.101867	0.109569	0.118381	0.129879	0.142994	0.157838	0.174987	0.190997	0.210869	0.232403	0.256037	0.280047	0.307009	0.33753	0.368714	0.403911	0.440861	0.480359	0.526631	0.577014	0.636128	0.701709	0.779414	0.869145	0.974553	1.10044	1.25567	1.45117	1.71986
ARG	SSP4_WITCH	CAPcap	0.00214672	0.00498862	0.00802632	0.0114342	0.0154053	0.0199921	0.0253366	0.0312961	0.0379589	0.0409594	0.0467792	0.0543029	0.061326	0.0695029	0.0767558	0.0836801	0.0911414	0.0988646	0.107492	0.115592	0.124815	0.136832	0.150552	0.166073	0.183951	0.200647	0.220086	0.242093	0.266454	0.291131	0.318783	0.349987	0.381773	0.417515	0.454887	0.494671	0.541035	0.591216	0.649687	0.714061	0.78959	0.87592	0.976039	1.09378	1.23628	1.41158	1.64696
ARG	SSP4_WITCH	EPC	0.00161128	0.00374329	0.00603659	0.00859754	0.0115826	0.0150384	0.0190774	0.023737	0.0287883	0.0341508	0.0390882	0.0454046	0.0514048	0.0579726	0.0642673	0.0701658	0.0766526	0.0832946	0.0900947	0.0968679	0.104589	0.115577	0.126886	0.140048	0.155109	0.170308	0.188016	0.207291	0.228232	0.250544	0.274831	0.302426	0.331933	0.363919	0.398311	0.436838	0.481065	0.531557	0.590744	0.659576	0.742942	0.844442	0.968947	1.12749	1.33813	1.63493	2.10481
ARG	SSP4_WITCH	EPCcap	0.0028649	0.00668584	0.0107248	0.0153227	0.020697	0.0268951	0.0341737	0.0416839	0.0506554	0.0460367	0.0527629	0.0613978	0.0696146	0.0786689	0.087174	0.0952811	0.104271	0.113483	0.122942	0.132371	0.142966	0.157783	0.173163	0.190933	0.210933	0.231089	0.249341	0.272852	0.299011	0.326336	0.355603	0.388243	0.422297	0.458311	0.496089	0.536923	0.582188	0.631692	0.686811	0.747514	0.816049	0.893406	0.979768	1.07812	1.19188	1.32614	1.49911
ARG	SSP4_WITCH	RES	0.00201815	0.00469337	0.00758498	0.0108271	0.014625	0.0190591	0.0242469	0.0302544	0.0368408	0.0438242	0.0503427	0.0587092	0.0666741	0.0752631	0.0836448	0.0916621	0.100373	0.109281	0.118393	0.127715	0.138132	0.152762	0.168032	0.185245	0.20494	0.224491	0.246981	0.27108	0.296927	0.324676	0.353543	0.38576	0.419811	0.455719	0.492975	0.533695	0.578459	0.627985	0.683167	0.744156	0.813085	0.891227	0.979306	1.08016	1.19777	1.33919	1.51631
ARG	SSP4_WITCH	REScap	0.00225317	0.00524191	0.00847317	0.0120963	0.0163394	0.0212904	0.0270783	0.0337711	0.0410998	0.0488367	0.0560442	0.0652795	0.0740511	0.0834903	0.0926785	0.101447	0.110955	0.120657	0.130559	0.140667	0.151937	0.167726	0.184147	0.202592	0.22361	0.244381	0.268159	0.293506	0.32054	0.34939	0.379216	0.412278	0.446967	0.483269	0.52063	0.561117	0.60521	0.65349	0.706672	0.764711	0.829386	0.901548	0.981445	1.07111	1.17327	1.29285	1.43778
ARG	SSP5_GCAM	CAP	0.00123037	0.00468919	0.0080709	0.0113317	0.0145295	0.0175644	0.0207018	0.0236077	0.0266344	0.0297207	0.0328667	0.0442849	0.0567456	0.0699672	0.0844907	0.100619	0.118124	0.136768	0.156537	0.176546	0.195724	0.206055	0.215958	0.225295	0.235005	0.245171	0.255766	0.265586	0.275734	0.286374	0.297375	0.306029	0.314325	0.321981	0.332032	0.340565	0.350885	0.360296	0.371179	0.382688	0.394878	0.408152	0.421712	0.436052	0.450771	0.467132	0.483782
ARG	SSP5_GCAM	CAPcap	0.00143385	0.00547094	0.0094427	0.0130786	0.0153345	0.0184935	0.0218053	0.0248438	0.0280683	0.0309022	0.034167	0.0457272	0.0579006	0.0714076	0.0862381	0.102505	0.120006	0.138472	0.158523	0.178849	0.197961	0.20787	0.217043	0.226266	0.235555	0.245477	0.2561	0.265735	0.275896	0.286549	0.297565	0.306051	0.314349	0.321981	0.332032	0.340565	0.350885	0.360296	0.371179	0.382688	0.394878	0.408152	0.421712	0.436052	0.450771	0.467132	0.483782
ARG	SSP5_GCAM	EPC	0.00108148	0.00414103	0.00717781	0.0101239	0.0130771	0.0160001	0.0188488	0.0217298	0.024585	0.0275116	0.0306063	0.0414981	0.0531939	0.065753	0.0799569	0.0955335	0.112806	0.13142	0.151341	0.171485	0.190692	0.201619	0.211998	0.222039	0.232228	0.243127	0.254861	0.26529	0.276204	0.287633	0.299705	0.309189	0.319131	0.327809	0.339065	0.3482	0.359645	0.370999	0.382535	0.395716	0.408683	0.424258	0.438727	0.45407	0.471412	0.488476	0.507206
ARG	SSP5_GCAM	EPCcap	0.00189581	0.00724313	0.0125743	0.0168607	0.016795	0.020377	0.0239781	0.0274968	0.0311394	0.0333238	0.036965	0.0488082	0.0599582	0.0739657	0.0897134	0.106067	0.123516	0.141581	0.162761	0.184193	0.202856	0.211532	0.21817	0.227513	0.235509	0.245122	0.256947	0.26635	0.277304	0.288773	0.300884	0.309341	0.319287	0.327809	0.339065	0.3482	0.359645	0.370999	0.382535	0.395716	0.408683	0.424258	0.438727	0.45407	0.471412	0.488476	0.507206
ARG	SSP5_GCAM	RES	0.0013564	0.00519775	0.00900617	0.0127432	0.0164799	0.0201936	0.0238892	0.0276536	0.031429	0.0353233	0.0393723	0.0534612	0.0686767	0.0849884	0.103121	0.123391	0.145466	0.168958	0.193769	0.218877	0.242698	0.256143	0.269138	0.281485	0.294283	0.307554	0.321326	0.334064	0.347183	0.360705	0.37465	0.385764	0.397366	0.40735	0.419921	0.430725	0.443411	0.455889	0.468904	0.482495	0.496707	0.512901	0.528101	0.544216	0.560962	0.578381	0.596928
ARG	SSP5_GCAM	REScap	0.00151187	0.00579418	0.0100405	0.0142047	0.0183461	0.0224521	0.0265292	0.0306741	0.0348245	0.0390917	0.043521	0.0589613	0.0755589	0.093278	0.112894	0.134723	0.158379	0.183418	0.209726	0.236208	0.261193	0.275189	0.288659	0.301415	0.314596	0.328225	0.342334	0.355337	0.368699	0.38244	0.396578	0.407791	0.419478	0.429499	0.442124	0.452935	0.465626	0.47808	0.491048	0.504566	0.518674	0.534726	0.549749	0.565644	0.582122	0.599221	0.617382
ARG	SSP5_REMIND	CAP	3.31722e-06	0.0011453	0.0022521	0.0033273	0.00436145	0.00538687	0.00636339	0.00742683	0.00839677	0.00943112	0.0104302	0.0210974	0.032309	0.0444293	0.0580344	0.073946	0.0916858	0.113114	0.136412	0.162934	0.19012	0.225938	0.266386	0.308826	0.353764	0.400019	0.44789	0.496312	0.545909	0.596497	0.645345	0.689735	0.735729	0.785056	0.836785	0.890259	0.946541	1.00551	1.06739	1.13211	1.19874	1.27588	1.36249	1.4603	1.56803	1.69735	1.83967
ARG	SSP5_REMIND	CAPcap	3.86187e-06	0.00133624	0.00263482	0.00390391	0.00505397	0.00567522	0.00670432	0.00783613	0.00885243	0.00994183	0.0108609	0.0219579	0.0333932	0.0453608	0.0592584	0.075509	0.0935517	0.115305	0.138283	0.165008	0.192578	0.228838	0.268558	0.311295	0.355286	0.401178	0.448673	0.496751	0.54637	0.596693	0.645542	0.689929	0.735916	0.785074	0.836801	0.890259	0.946541	1.00551	1.06739	1.13211	1.19874	1.27588	1.36249	1.4603	1.56803	1.69735	1.83967
ARG	SSP5_REMIND	EPC	2.91085e-06	0.00100887	0.0019897	0.00295569	0.00389975	0.00484578	0.00576647	0.00671154	0.00766864	0.00859004	0.00960708	0.0194794	0.0299392	0.0414059	0.0545932	0.0694698	0.0869286	0.107397	0.130624	0.156222	0.183349	0.219289	0.259954	0.301811	0.347984	0.394738	0.442967	0.492576	0.543438	0.594764	0.645017	0.690481	0.737454	0.78751	0.838988	0.892389	0.947846	1.00534	1.06466	1.12602	1.18811	1.25748	1.33443	1.41801	1.50813	1.61227	1.72109
ARG	SSP5_REMIND	EPCcap	5.10697e-06	0.00176969	0.00349572	0.00519456	0.0065386	0.00619664	0.00736266	0.00858312	0.00975848	0.0108921	0.0117034	0.0236046	0.0353348	0.0467967	0.0615827	0.0781504	0.0972169	0.119282	0.141514	0.168146	0.196976	0.234822	0.271914	0.314887	0.356438	0.401279	0.447582	0.495348	0.546213	0.596102	0.646303	0.691692	0.738564	0.78763	0.839086	0.892389	0.947846	1.00534	1.06466	1.12602	1.18811	1.25748	1.33443	1.41801	1.50813	1.61227	1.72109
ARG	SSP5_REMIND	RES	3.65765e-06	0.00127055	0.00251174	0.00373961	0.00495137	0.0061658	0.00737266	0.00862104	0.00987611	0.0111382	0.0124785	0.0253274	0.038992	0.053947	0.0709029	0.0902499	0.112455	0.138395	0.167202	0.198782	0.231746	0.274206	0.321398	0.368743	0.419302	0.469937	0.519821	0.57019	0.620232	0.668547	0.714779	0.755455	0.796067	0.837809	0.879319	0.920802	0.9624	1.00377	1.04487	1.08576	1.12516	1.16796	1.21247	1.25876	1.30687	1.3581	1.40868
ARG	SSP5_REMIND	REScap	4.07784e-06	0.00141713	0.00280268	0.00417443	0.00552794	0.00687664	0.00821416	0.00959564	0.010982	0.0123739	0.0138478	0.0280417	0.0430692	0.059437	0.0779132	0.0988995	0.122868	0.15072	0.181453	0.214929	0.249639	0.294029	0.342916	0.391508	0.442902	0.493876	0.543621	0.593385	0.642375	0.689251	0.733722	0.772541	0.811014	0.850264	0.889004	0.927431	0.965675	1.00343	1.04066	1.07743	1.11261	1.15054	1.1897	1.23009	1.27172	1.31567	1.35868
ARM	SSP1_AIMCGE	CAP	0	1.36603e-05	2.77724e-05	4.3508e-05	6.15289e-05	8.29887e-05	0.000109047	0.000140426	0.000177887	0.000219957	0.00026161	0.00271056	0.00540071	0.00837565	0.0116521	0.0152886	0.0192029	0.023522	0.0281779	0.0332638	0.0386056	0.0473024	0.0566889	0.0668685	0.0781044	0.0900148	0.102997	0.116946	0.131887	0.148492	0.165841	0.186729	0.209907	0.237841	0.268813	0.306693	0.355435	0.429226	0.52146	0.635932	0.77563	0.952233	1.20608	1.59798	2.26185	3.63521	7.9665
ARM	SSP1_AIMCGE	CAPcap	0	1.59482e-05	3.25324e-05	5.11488e-05	7.13664e-05	8.77935e-05	0.000115107	0.00014826	0.000187757	0.00023245	0.000276419	0.00282731	0.00563866	0.00874648	0.0119324	0.0156482	0.0196625	0.0240949	0.0288566	0.0339553	0.0392947	0.0481237	0.0577012	0.0681054	0.0793972	0.0910667	0.104087	0.117705	0.13233	0.148732	0.166118	0.18705	0.210064	0.238023	0.26902	0.30693	0.355461	0.429256	0.521492	0.635932	0.77563	0.952233	1.20608	1.59798	2.26185	3.63521	7.9665
ARM	SSP1_AIMCGE	EPC	0	2.04718e-05	4.18293e-05	6.55942e-05	9.26968e-05	0.000125437	0.000164427	0.000212136	0.000267611	0.000328884	0.000391057	0.00402058	0.00795818	0.0121955	0.0168094	0.0218349	0.027146	0.0328375	0.0389411	0.0456252	0.0524076	0.0636631	0.0754222	0.088166	0.101447	0.115729	0.131252	0.147555	0.165172	0.183761	0.203748	0.227386	0.253959	0.284697	0.319202	0.36088	0.41283	0.489712	0.581531	0.690363	0.815378	0.962242	1.15497	1.41636	1.77997	2.32462	3.18107
ARM	SSP1_AIMCGE	EPCcap	0	3.59762e-05	7.37837e-05	0.0001161	0.000156206	0.000162419	0.000211407	0.000272381	0.000342444	0.000421273	0.000499603	0.00492205	0.00973887	0.0148825	0.0192039	0.0248438	0.0308498	0.0372638	0.0440121	0.0508094	0.0576023	0.069658	0.0824472	0.0963267	0.109633	0.122374	0.137891	0.152255	0.168045	0.185477	0.205626	0.229438	0.255073	0.285908	0.32051	0.362284	0.413007	0.489895	0.58171	0.690363	0.815378	0.962242	1.15497	1.41636	1.77997	2.32462	3.18107
ARM	SSP1_AIMCGE	RES	0	2.00074e-05	4.09837e-05	6.45156e-05	9.19373e-05	0.000124949	0.000165191	0.000214213	0.000272642	0.000337988	0.000403238	0.00418301	0.00831625	0.0128653	0.0178581	0.0233326	0.0292459	0.0356713	0.042634	0.0501535	0.058046	0.0709195	0.0845926	0.0993921	0.11547	0.132456	0.150902	0.170241	0.191213	0.214039	0.237759	0.265875	0.296773	0.332864	0.372031	0.418282	0.475015	0.554526	0.645672	0.74653	0.854605	0.971559	1.11002	1.27476	1.46906	1.7008	1.97342
ARM	SSP1_AIMCGE	REScap	0	2.23178e-05	4.57402e-05	7.20361e-05	0.000102676	0.00013944	0.000184221	0.000238731	0.000303663	0.000376234	0.000448635	0.00464937	0.00923449	0.014272	0.0197897	0.0258287	0.0323399	0.0394022	0.0470407	0.0552733	0.0638952	0.0779337	0.0927973	0.108833	0.126194	0.144464	0.164228	0.184861	0.207138	0.231272	0.25623	0.285662	0.317814	0.355123	0.395309	0.44237	0.499521	0.578573	0.667714	0.764559	0.866307	0.97413	1.09881	1.24314	1.40799	1.59738	1.81075
ARM	SSP1_GCAM	CAP	0.00113829	0.0021923	0.00329442	0.00444736	0.00568176	0.00702302	0.00848023	0.0100437	0.0116801	0.0133501	0.0149388	0.0168845	0.0189238	0.0209187	0.0229741	0.0250431	0.0271377	0.0292864	0.0314103	0.0335318	0.0357746	0.0403931	0.0451715	0.0500075	0.0549157	0.0599029	0.0651192	0.0704497	0.0759258	0.0815637	0.0875045	0.0988878	0.110751	0.123128	0.136027	0.149647	0.163797	0.178867	0.194492	0.211417	0.228507	0.246954	0.266998	0.287996	0.311566	0.336463	0.363815
ARM	SSP1_GCAM	CAPcap	0.00132664	0.00256117	0.00386082	0.00522782	0.00659157	0.00742786	0.00894198	0.0106047	0.0123218	0.014105	0.0155713	0.0176073	0.0197337	0.0213886	0.0234936	0.025621	0.0277763	0.0299807	0.0321155	0.0341121	0.0364205	0.0410985	0.0459942	0.050933	0.0556311	0.0606038	0.0655788	0.070809	0.0760972	0.0817069	0.0876659	0.0989683	0.110845	0.123237	0.136152	0.14979	0.163814	0.178885	0.194512	0.211417	0.228507	0.246954	0.266998	0.287996	0.311566	0.336463	0.363815
ARM	SSP1_GCAM	EPC	0.00169229	0.00323836	0.00483389	0.0064828	0.00823537	0.0100777	0.0120672	0.0141869	0.0163054	0.0185034	0.0205089	0.0230162	0.0254583	0.0277918	0.0302554	0.0325642	0.0348242	0.0373319	0.0396299	0.0419262	0.0443734	0.0497848	0.0553004	0.0608484	0.0664126	0.072196	0.0777578	0.0837859	0.0899052	0.0962107	0.102874	0.115373	0.128855	0.14275	0.156874	0.172151	0.188158	0.204679	0.22242	0.241432	0.259768	0.27989	0.30126	0.324334	0.349994	0.375514	0.404081
ARM	SSP1_GCAM	EPCcap	0.00296825	0.00567871	0.00848824	0.0114195	0.0138046	0.0130019	0.0154181	0.0181462	0.0207521	0.0235816	0.0250294	0.0280646	0.0309386	0.0315909	0.034344	0.0369441	0.039471	0.0422289	0.0445083	0.0460954	0.0488147	0.0545081	0.0605691	0.0665188	0.0708014	0.076408	0.0805712	0.0859948	0.0910689	0.0972067	0.103943	0.115967	0.129517	0.143478	0.157671	0.17302	0.188269	0.204798	0.222548	0.241432	0.259768	0.27989	0.30126	0.324334	0.349994	0.375514	0.404081
ARM	SSP1_GCAM	RES	0.00164585	0.00316995	0.00474691	0.00639731	0.00815573	0.0100455	0.0120669	0.0142268	0.0164628	0.0187275	0.0208732	0.0234745	0.0261084	0.0287018	0.031319	0.0339156	0.0365329	0.039226	0.0418939	0.0446503	0.0475103	0.0536167	0.059863	0.0662839	0.0728115	0.0795697	0.0864721	0.0936682	0.101051	0.1088	0.116968	0.132224	0.148228	0.164834	0.182393	0.200718	0.219864	0.24033	0.261357	0.283955	0.306572	0.330345	0.355427	0.381934	0.410895	0.440739	0.472448
ARM	SSP1_GCAM	REScap	0.00183438	0.00353433	0.00529429	0.00713714	0.00909945	0.0111959	0.0134341	0.0158222	0.0182903	0.0207863	0.023143	0.0259988	0.0288851	0.0317162	0.0345683	0.0373928	0.0402354	0.0431567	0.0460448	0.0490217	0.0521078	0.0587269	0.0654838	0.0724161	0.0794447	0.0867068	0.094105	0.101801	0.10968	0.117932	0.126618	0.142853	0.159828	0.177381	0.195882	0.215122	0.235152	0.256488	0.278327	0.301709	0.325017	0.34942	0.375064	0.402049	0.431402	0.461505	0.49333
ARM	SSP1_IMAGE	CAP	0.0297586	0.033973	0.0386102	0.043705	0.0494333	0.0556928	0.0623954	0.0699004	0.0776779	0.0861021	0.0947269	0.107491	0.121518	0.136949	0.154303	0.172972	0.193303	0.214764	0.23781	0.260606	0.283012	0.298925	0.316133	0.334129	0.352423	0.37076	0.392942	0.41641	0.446121	0.48509	0.544756	0.621885	0.729985	0.883918	1.11398	1.48253	2.13338	3.55384	7.97847	147.837	-12.5635	-7.36576	-5.57319	-4.76397	-4.29516	-3.93941	-3.64275
ARM	SSP1_IMAGE	CAPcap	0.0346115	0.0394852	0.0449438	0.0510291	0.0569098	0.0587202	0.0655767	0.0735282	0.0816457	0.0905606	0.0984702	0.111637	0.126126	0.141221	0.157282	0.176312	0.197027	0.218949	0.241953	0.264016	0.286766	0.302694	0.320209	0.338527	0.356393	0.373754	0.394731	0.417995	0.447007	0.485567	0.545256	0.622097	0.730173	0.884022	1.11385	1.48172	2.13309	3.55271	7.97131	147.837	-12.5635	-7.36576	-5.57319	-4.76397	-4.29516	-3.93941	-3.64275
ARM	SSP1_IMAGE	EPC	0.0440963	0.0500476	0.0565484	0.0635906	0.0709963	0.0793041	0.0880473	0.0975549	0.107169	0.117286	0.127744	0.142897	0.15956	0.177147	0.196037	0.21732	0.238792	0.261758	0.285733	0.310032	0.332955	0.348811	0.365729	0.383849	0.400962	0.419451	0.441209	0.46447	0.49379	0.530785	0.589139	0.662811	0.763387	0.90033	1.09443	1.37798	1.81728	2.54151	3.79573	6.22145	11.2066	24.093	210.536	-38.4818	-21.3428	-15.8752	-12.5533
ARM	SSP1_IMAGE	EPCcap	0.0755265	0.0849539	0.0955805	0.107224	0.114029	0.100263	0.11015	0.121903	0.1332	0.145464	0.152629	0.169683	0.188295	0.204123	0.217487	0.240391	0.26328	0.287884	0.311119	0.331647	0.355546	0.370902	0.388436	0.407191	0.421494	0.434989	0.45076	0.472749	0.498651	0.533633	0.591935	0.664113	0.764448	0.900863	1.09381	1.37482	1.81619	2.53863	3.78791	6.22145	11.2066	24.093	210.536	-38.4818	-21.3428	-15.8752	-12.5533
ARM	SSP1_IMAGE	RES	0.0429642	0.0489183	0.0554562	0.0625859	0.0703961	0.0789641	0.0882463	0.0982209	0.108805	0.119995	0.131211	0.147806	0.165855	0.185395	0.206692	0.22968	0.254122	0.280061	0.306942	0.333894	0.359704	0.378538	0.398349	0.419209	0.440226	0.461266	0.48556	0.511275	0.542571	0.582375	0.640567	0.711166	0.802829	0.920205	1.07195	1.26891	1.52341	1.85388	2.25399	2.67763	3.08807	3.40656	3.68343	3.88958	4.05506	4.17065	4.28785
ARM	SSP1_IMAGE	REScap	0.0477361	0.0543428	0.0615895	0.0694837	0.0781057	0.0874686	0.0975852	0.108433	0.119915	0.132025	0.144117	0.161976	0.181323	0.202179	0.224794	0.249091	0.274797	0.301936	0.329901	0.357767	0.384303	0.403561	0.42374	0.444905	0.466131	0.487281	0.511587	0.537185	0.568167	0.607299	0.66397	0.731853	0.818594	0.927419	1.0645	1.2366	1.44983	1.71236	2.01039	2.30466	2.57104	2.76639	2.92884	3.04581	3.13743	3.20047	3.26336
ARM	SSP1_MESSAGE	CAP	0.0318691	0.0362166	0.0412497	0.0469009	0.0533147	0.0604442	0.0684229	0.0771732	0.0864638	0.0959318	0.104694	0.115529	0.126689	0.137728	0.149223	0.160742	0.172412	0.184153	0.196356	0.20864	0.221132	0.236919	0.253583	0.27013	0.287422	0.305265	0.323582	0.340982	0.359128	0.376574	0.39287	0.409002	0.424153	0.438257	0.452066	0.464969	0.477875	0.490365	0.50398	0.518044	0.531966	0.543777	0.556155	0.569076	0.582195	0.597668	0.613248
ARM	SSP1_MESSAGE	CAPcap	0.0369213	0.042025	0.0479807	0.0546671	0.0613032	0.0637035	0.0719263	0.0811277	0.0908155	0.100817	0.109959	0.119912	0.131551	0.142902	0.152199	0.163874	0.175864	0.187863	0.200227	0.212156	0.224301	0.240182	0.257132	0.274001	0.291051	0.308262	0.32614	0.342656	0.360012	0.377017	0.393345	0.409509	0.424382	0.438502	0.452327	0.465245	0.477904	0.490396	0.504011	0.518044	0.531966	0.543777	0.556155	0.569076	0.582195	0.597668	0.613248
ARM	SSP1_MESSAGE	EPC	0.0467188	0.0528127	0.0595971	0.067281	0.0755236	0.0849539	0.0950376	0.106197	0.117405	0.128506	0.139124	0.151507	0.164265	0.176188	0.188067	0.200858	0.212483	0.224434	0.236603	0.249668	0.262485	0.278826	0.295963	0.313066	0.329884	0.348174	0.366982	0.38469	0.402562	0.419205	0.43542	0.451389	0.466502	0.479559	0.493766	0.506843	0.518886	0.532093	0.545005	0.559245	0.5736	0.585155	0.595822	0.608379	0.621264	0.635971	0.650894
ARM	SSP1_MESSAGE	EPCcap	0.0792508	0.0892572	0.100479	0.113169	0.120933	0.107239	0.118829	0.132389	0.145514	0.158895	0.17112	0.179567	0.194169	0.207087	0.209256	0.222679	0.235356	0.248084	0.260435	0.271454	0.282317	0.298666	0.316497	0.33444	0.349334	0.364073	0.380346	0.393634	0.407559	0.42199	0.438262	0.454282	0.467968	0.481045	0.495273	0.508365	0.519069	0.532276	0.545188	0.559245	0.5736	0.585155	0.595822	0.608379	0.621264	0.635971	0.650894
ARM	SSP1_MESSAGE	RES	0.0454833	0.0515619	0.0583531	0.0660668	0.0746347	0.084199	0.0947959	0.106099	0.118094	0.130008	0.141068	0.154409	0.167941	0.181069	0.194497	0.207922	0.221289	0.234912	0.248807	0.262993	0.277489	0.296019	0.315391	0.334611	0.354796	0.375439	0.396562	0.416714	0.437202	0.457215	0.475778	0.494044	0.511395	0.527744	0.543971	0.559095	0.574055	0.588853	0.604528	0.62008	0.63551	0.648436	0.661559	0.67488	0.688403	0.703374	0.718622
ARM	SSP1_MESSAGE	REScap	0.05044	0.0571708	0.0646819	0.0732012	0.0826331	0.0930563	0.104574	0.116824	0.129788	0.142622	0.154496	0.168768	0.183195	0.197142	0.211339	0.225485	0.239525	0.253793	0.268304	0.283067	0.298101	0.317285	0.337269	0.357021	0.377689	0.398738	0.420191	0.440567	0.461203	0.481281	0.499835	0.518032	0.535259	0.551442	0.567459	0.582344	0.59703	0.611519	0.626832	0.641985	0.65698	0.669507	0.682198	0.695055	0.708078	0.722464	0.737079
ARM	SSP1_REMIND	CAP	1.41454e-06	0.00100775	0.00201788	0.00305992	0.00414387	0.00525662	0.00643344	0.00766323	0.00892354	0.0102235	0.0115621	0.0209584	0.030759	0.0411011	0.0521376	0.0638762	0.0766137	0.0905219	0.105228	0.121055	0.138021	0.163165	0.191053	0.221606	0.256152	0.29339	0.33535	0.380269	0.429267	0.479398	0.530653	0.576849	0.627023	0.683241	0.745956	0.812603	0.882186	0.952271	1.0202	1.08146	1.13161	1.17426	1.21292	1.24784	1.27948	1.30708	1.32586
ARM	SSP1_REMIND	CAPcap	1.64729e-06	0.00117697	0.00236255	0.00359493	0.00487798	0.00555807	0.00678862	0.00808884	0.00943093	0.0108005	0.0122068	0.0218552	0.0320824	0.0428495	0.0532932	0.0652863	0.0783183	0.0925436	0.10757	0.123564	0.140195	0.165612	0.193928	0.224972	0.259521	0.296303	0.33795	0.382026	0.430589	0.479869	0.531149	0.577361	0.627243	0.683457	0.746155	0.812772	0.882198	0.952276	1.02019	1.08146	1.13161	1.17426	1.21292	1.24784	1.27948	1.30708	1.32586
ARM	SSP1_REMIND	EPC	2.12761e-06	0.00150635	0.00299313	0.00452368	0.00606315	0.00767723	0.0092933	0.0109978	0.0126914	0.0144447	0.0161616	0.0289841	0.0419156	0.0550664	0.0689854	0.0834535	0.0985513	0.11522	0.132226	0.150071	0.169032	0.19708	0.227628	0.26055	0.296802	0.335837	0.377996	0.423711	0.472861	0.522164	0.571333	0.615803	0.663643	0.71559	0.773803	0.834531	0.897063	0.958472	1.01739	1.06957	1.11217	1.14798	1.1803	1.20922	1.23609	1.258	1.27582
ARM	SSP1_REMIND	EPCcap	3.73668e-06	0.00265149	0.00526348	0.00797285	0.0106501	0.0099142	0.0119179	0.0140864	0.0162764	0.0184512	0.0205541	0.035365	0.0509604	0.066576	0.0780484	0.094145	0.1109	0.129281	0.147834	0.166333	0.183555	0.212794	0.245082	0.27977	0.31521	0.351468	0.391507	0.432939	0.479758	0.52501	0.574156	0.618558	0.664954	0.7168	0.774853	0.835369	0.897131	0.958501	1.01738	1.06957	1.11217	1.14798	1.1803	1.20922	1.23609	1.258	1.27582
ARM	SSP1_REMIND	RES	2.07359e-06	0.0014739	0.00295081	0.0044781	0.00605199	0.00769018	0.00938963	0.0111682	0.0130109	0.014885	0.0167938	0.0302529	0.0440952	0.0584552	0.073613	0.0896349	0.106717	0.125094	0.144464	0.165081	0.186809	0.218626	0.253009	0.290218	0.330899	0.373979	0.42096	0.470025	0.521835	0.573081	0.623731	0.66787	0.713889	0.763212	0.815436	0.867873	0.919516	0.968398	1.01295	1.05071	1.07989	1.10351	1.12391	1.14176	1.15647	1.16853	1.17779
ARM	SSP1_REMIND	REScap	2.31192e-06	0.00164407	0.00329288	0.00499921	0.00675863	0.00858022	0.010467	0.0124388	0.0144794	0.0165523	0.0186611	0.0335453	0.0487915	0.0645456	0.081099	0.0985255	0.117031	0.136857	0.157667	0.179716	0.202833	0.236516	0.272665	0.3115	0.353621	0.397837	0.44562	0.495037	0.546697	0.597273	0.64677	0.689511	0.733693	0.780626	0.829849	0.878789	0.926521	0.971279	1.01172	1.04574	1.07186	1.09291	1.11102	1.12681	1.13978	1.15039	1.15853
ARM	SSP1_WITCH	CAP	0.00247331	0.00518051	0.00809255	0.0114367	0.015444	0.0205012	0.0268677	0.0348703	0.0443765	0.0544594	0.0627066	0.0710646	0.0797573	0.0882347	0.0965939	0.105152	0.113519	0.121875	0.129776	0.138204	0.14648	0.158014	0.169666	0.182366	0.195718	0.209392	0.223543	0.238852	0.254072	0.270188	0.285835	0.303329	0.322693	0.343508	0.36569	0.389157	0.416905	0.450432	0.48372	0.517777	0.553153	0.587971	0.624887	0.66319	0.702328	0.742831	0.784145
ARM	SSP1_WITCH	CAPcap	0.00288646	0.0060434	0.0094495	0.0133878	0.0181226	0.0240905	0.0311058	0.0367784	0.0466781	0.0572504	0.0659496	0.0747876	0.0840002	0.0928691	0.101654	0.110732	0.117472	0.124726	0.132766	0.141076	0.149626	0.161463	0.173234	0.186193	0.199722	0.212483	0.22693	0.242491	0.25804	0.273608	0.289026	0.306229	0.32441	0.345237	0.366977	0.389937	0.417737	0.451314	0.484289	0.518063	0.55345	0.588277	0.624916	0.663219	0.702356	0.742857	0.784145
ARM	SSP1_WITCH	EPC	0.00378258	0.00801639	0.0126346	0.0180716	0.0246523	0.0330533	0.0435812	0.0570167	0.0725566	0.0891977	0.102789	0.116116	0.128798	0.141556	0.152699	0.164367	0.174435	0.184791	0.194589	0.204231	0.214521	0.229472	0.243389	0.259153	0.275293	0.291733	0.308951	0.327139	0.344611	0.362527	0.380714	0.401147	0.422094	0.44584	0.47055	0.494994	0.524726	0.559711	0.592345	0.62588	0.65933	0.691	0.722539	0.755764	0.788449	0.82099	0.852441
ARM	SSP1_WITCH	EPCcap	0.00668023	0.0140429	0.022067	0.0315345	0.0429376	0.0572789	0.0717392	0.0729174	0.0918271	0.112248	0.129085	0.145516	0.160906	0.175741	0.188612	0.202406	0.203362	0.208208	0.218484	0.227225	0.238536	0.254664	0.268633	0.285118	0.30143	0.312823	0.330913	0.34957	0.367766	0.382115	0.39852	0.416887	0.431722	0.455163	0.477526	0.499412	0.529173	0.564147	0.595216	0.627373	0.660778	0.69239	0.722688	0.755902	0.788574	0.8211	0.852441
ARM	SSP1_WITCH	RES	0.00368198	0.00782974	0.0124306	0.017856	0.0245635	0.0331045	0.0439793	0.0578576	0.0743364	0.0918639	0.106349	0.121048	0.135452	0.14946	0.162581	0.175492	0.18775	0.200238	0.21204	0.224141	0.236625	0.253716	0.271171	0.289774	0.309073	0.328447	0.348709	0.370011	0.390686	0.412519	0.433621	0.456918	0.481616	0.507929	0.534783	0.562198	0.593169	0.628347	0.66156	0.694026	0.725454	0.75476	0.784047	0.812851	0.840416	0.867079	0.892274
ARM	SSP1_WITCH	REScap	0.00411007	0.00874106	0.0138775	0.0199317	0.02741	0.0369186	0.0489944	0.0643259	0.0824617	0.101669	0.117476	0.133459	0.149065	0.164189	0.178307	0.192156	0.20525	0.218537	0.231055	0.243851	0.257015	0.274995	0.293284	0.312701	0.332759	0.352797	0.373666	0.395512	0.416616	0.438799	0.460137	0.483588	0.508321	0.534532	0.561133	0.588135	0.618467	0.652693	0.684781	0.715939	0.745908	0.773684	0.801282	0.828271	0.853956	0.87867	0.901906
ARM	SSP2_AIMCGE	CAP	0	0.000268074	0.000551348	0.00086177	0.00122441	0.00165972	0.00220183	0.00286305	0.00367546	0.00459302	0.00553224	0.0155684	0.0266082	0.0386211	0.0517499	0.0658442	0.0813183	0.0979721	0.116305	0.135949	0.157803	0.187241	0.219638	0.25748	0.300148	0.352678	0.421268	0.52335	0.665966	0.884307	1.27246	2.12622	5.76005	-9.45672	-2.78983	-1.67331	-1.2281	-0.997836	-0.852304	-0.757439	-0.694144	-0.639724	-0.595884	-0.560479	-0.532304	-0.506857	-0.488162
ARM	SSP2_AIMCGE	CAPcap	0	0.000313105	0.000645565	0.00101198	0.00144227	0.00195997	0.00256586	0.00303409	0.00389958	0.00487268	0.00585873	0.0165011	0.0281536	0.0408183	0.0546757	0.0687057	0.0848847	0.102242	0.121242	0.141741	0.162471	0.191446	0.224313	0.262702	0.30596	0.359218	0.428173	0.530437	0.671097	0.886725	1.2647	2.07171	5.19272	-12.5854	-3.03353	-1.75154	-1.27737	-1.03179	-0.86867	-0.769335	-0.70417	-0.644989	-0.598491	-0.562825	-0.534595	-0.508731	-0.490026
ARM	SSP2_AIMCGE	EPC	0	0.000406212	0.00084034	0.00132622	0.00189193	0.00258427	0.00344563	0.00450475	0.00580568	0.00728254	0.00877178	0.0245021	0.0415736	0.0596619	0.0789782	0.0994746	0.121042	0.143898	0.167791	0.193595	0.220861	0.257019	0.295177	0.337591	0.383923	0.439752	0.509165	0.607727	0.735805	0.913713	1.18403	1.62638	2.52242	5.22866	270.637	-5.8258	-3.02463	-2.13002	-1.68187	-1.42213	-1.25975	-1.12369	-1.02612	-0.944066	-0.881041	-0.825667	-0.784263
ARM	SSP2_AIMCGE	EPCcap	0	0.000717772	0.0014885	0.00235638	0.00337658	0.00461973	0.00586775	0.00587629	0.00759251	0.00950978	0.0113792	0.0317181	0.053322	0.0759225	0.0998464	0.120821	0.146501	0.173202	0.200316	0.2301	0.25228	0.286589	0.326677	0.370887	0.418778	0.476078	0.544919	0.641023	0.758657	0.922806	1.16072	1.52139	2.16991	3.59404	10.045	-12.4638	-4.42569	-2.77212	-1.93494	-1.58539	-1.38545	-1.18813	-1.05999	-0.972848	-0.907361	-0.846592	-0.803927
ARM	SSP2_AIMCGE	RES	0	0.000397003	0.000825465	0.00130927	0.00188566	0.00259058	0.00347233	0.00457332	0.00593063	0.00748967	0.0090912	0.0255431	0.0435626	0.0630985	0.0840619	0.106293	0.130367	0.155528	0.182639	0.211212	0.242001	0.281861	0.324293	0.371081	0.421579	0.480503	0.552497	0.650405	0.771567	0.928371	1.14391	1.45001	1.92958	2.77773	4.55737	11.0971	-41.5509	-8.34539	-4.90418	-3.66431	-3.04571	-2.59005	-2.26772	-2.04482	-1.88399	-1.75253	-1.66418
ARM	SSP2_AIMCGE	REScap	0	0.00044358	0.000922741	0.00146417	0.0021095	0.00289892	0.00388585	0.00511427	0.00662766	0.00836449	0.0101469	0.028444	0.0483921	0.0699151	0.0928948	0.117131	0.143232	0.170355	0.199405	0.229829	0.262385	0.304208	0.348329	0.396508	0.447964	0.507308	0.578818	0.674341	0.78987	0.935161	1.12748	1.38684	1.76372	2.35444	3.35195	5.49308	12.6001	-147.884	-12.1342	-6.92028	-5.14419	-4.05825	-3.38022	-2.94864	-2.65424	-2.42349	-2.27305
ARM	SSP2_GCAM	CAP	0.00145961	0.00339113	0.00538995	0.00743898	0.00961936	0.0119659	0.0145344	0.0172397	0.0201765	0.0231488	0.0262162	0.0414014	0.0572728	0.0740522	0.0917869	0.110521	0.130255	0.150898	0.172205	0.192993	0.212869	0.228374	0.243159	0.25778	0.272002	0.286328	0.299799	0.313813	0.327068	0.341301	0.355566	0.368301	0.381304	0.395021	0.40865	0.423177	0.438845	0.455951	0.47564	0.500525	0.531648	0.567737	0.608416	0.654379	0.706078	0.766224	0.836435
ARM	SSP2_GCAM	CAPcap	0.00170581	0.00396238	0.00630848	0.00873638	0.011333	0.0139148	0.0153786	0.0182613	0.021305	0.0244726	0.0276783	0.0437367	0.0604225	0.0780755	0.0956039	0.115137	0.13556	0.156893	0.176877	0.196993	0.217315	0.232989	0.248049	0.262932	0.277274	0.291788	0.305617	0.318613	0.332171	0.346287	0.360833	0.373546	0.386791	0.399997	0.412612	0.427325	0.442434	0.458416	0.477782	0.502576	0.532778	0.568383	0.60903	0.654987	0.706567	0.766664	0.83663
ARM	SSP2_GCAM	EPC	0.00216927	0.00500701	0.00791135	0.010803	0.0139035	0.0171814	0.0206975	0.0243757	0.0282852	0.0322436	0.0361561	0.0564411	0.0768531	0.0980046	0.119809	0.142496	0.165337	0.189189	0.212734	0.236321	0.257497	0.273666	0.289848	0.304476	0.318901	0.333327	0.347485	0.361005	0.374199	0.387977	0.402043	0.41547	0.427959	0.441305	0.454644	0.469108	0.484444	0.501162	0.521099	0.545624	0.57573	0.610466	0.648847	0.692701	0.740068	0.794911	0.857756
ARM	SSP2_GCAM	EPCcap	0.003846	0.00881702	0.0139348	0.0190563	0.0245884	0.0289992	0.0267885	0.0315918	0.0363022	0.0414432	0.0462047	0.0718869	0.097088	0.122989	0.144566	0.171352	0.197396	0.224288	0.242413	0.263569	0.286541	0.303292	0.320411	0.335699	0.350205	0.364908	0.379997	0.388855	0.4027	0.415422	0.430099	0.442827	0.455595	0.466119	0.474657	0.489341	0.501863	0.513523	0.53183	0.555673	0.58168	0.614193	0.652291	0.695957	0.742645	0.797121	0.858801
ARM	SSP2_GCAM	RES	0.00211056	0.00489116	0.00776527	0.0106871	0.0138209	0.017152	0.0207344	0.0245522	0.0286017	0.0327363	0.0368893	0.0577859	0.0791615	0.101337	0.124499	0.148538	0.173547	0.199334	0.225523	0.251167	0.27537	0.294244	0.312427	0.33025	0.347633	0.365051	0.381346	0.398181	0.414377	0.431167	0.447948	0.463266	0.478277	0.494451	0.510281	0.52738	0.544992	0.564082	0.585818	0.611665	0.642383	0.676694	0.713497	0.753086	0.795308	0.842079	0.8932
ARM	SSP2_GCAM	REScap	0.00235625	0.0054619	0.00867316	0.0119389	0.0154426	0.0191634	0.0231375	0.0273656	0.031841	0.0364027	0.0409758	0.063999	0.0874178	0.11158	0.136666	0.162559	0.189346	0.216812	0.244526	0.271503	0.296828	0.316472	0.335324	0.353735	0.371626	0.389491	0.406148	0.423287	0.439724	0.456697	0.473608	0.488994	0.504028	0.520175	0.535915	0.552869	0.570267	0.589048	0.610351	0.635574	0.665379	0.698468	0.733721	0.771371	0.811217	0.85499	0.902398
ARM	SSP2_MESSAGE	CAP	0.0242195	0.0263093	0.0288971	0.0319622	0.0355748	0.0398214	0.0446662	0.0502139	0.056169	0.062431	0.068414	0.0746629	0.0810892	0.0881518	0.0956913	0.103887	0.112489	0.121554	0.130904	0.140083	0.149181	0.162416	0.175595	0.189043	0.20261	0.216129	0.230135	0.244693	0.259064	0.274838	0.291267	0.315456	0.341247	0.36978	0.402101	0.438264	0.480624	0.52374	0.568181	0.610465	0.648602	0.686126	0.722025	0.75574	0.787179	0.816814	0.844173
ARM	SSP2_MESSAGE	CAPcap	0.0281794	0.030592	0.0336537	0.0373425	0.0416532	0.0464044	0.0516808	0.0530659	0.0593493	0.0658328	0.0721991	0.0786982	0.0854014	0.0928338	0.0996243	0.108229	0.117199	0.126531	0.136347	0.144121	0.152531	0.16613	0.1795	0.193144	0.207078	0.220983	0.235153	0.249949	0.263456	0.279576	0.295957	0.320537	0.346427	0.375237	0.407906	0.443502	0.48491	0.527817	0.570649	0.6128	0.650648	0.687706	0.722992	0.756224	0.787638	0.817242	0.844503
ARM	SSP2_MESSAGE	EPC	0.0356003	0.038476	0.0419723	0.046178	0.0508271	0.0565687	0.0630241	0.0702654	0.0782077	0.0862696	0.0938567	0.101398	0.109324	0.117499	0.126507	0.135998	0.14574	0.155936	0.166104	0.176423	0.186231	0.201518	0.215788	0.230267	0.244977	0.260079	0.274797	0.289698	0.304426	0.320438	0.337319	0.363213	0.38981	0.418696	0.451293	0.487615	0.529981	0.57174	0.614734	0.654438	0.689969	0.724307	0.757525	0.787164	0.814717	0.840592	0.86458
ARM	SSP2_MESSAGE	EPCcap	0.0615259	0.0660617	0.0720852	0.0792969	0.0873141	0.0950177	0.10301	0.089795	0.0997105	0.109131	0.118716	0.127523	0.136843	0.14664	0.15243	0.163774	0.175112	0.186323	0.198289	0.202548	0.209516	0.226463	0.241539	0.256738	0.272857	0.289318	0.3044	0.319781	0.330474	0.347457	0.363666	0.390664	0.417034	0.446278	0.479395	0.512528	0.550389	0.590504	0.626537	0.665247	0.699281	0.731485	0.762094	0.789734	0.81706	0.842694	0.866194
ARM	SSP2_MESSAGE	RES	0.034687	0.0376418	0.0412766	0.0455984	0.0506862	0.0566767	0.0634895	0.0711438	0.0794601	0.0881734	0.0963636	0.104599	0.113333	0.122802	0.132864	0.143542	0.154856	0.166479	0.178684	0.19061	0.202447	0.219663	0.236516	0.25398	0.27142	0.288709	0.306495	0.3248	0.342748	0.362104	0.382052	0.41062	0.440755	0.472761	0.50842	0.546977	0.590735	0.63315	0.675449	0.713836	0.747255	0.778841	0.807756	0.833895	0.857711	0.87945	0.899128
ARM	SSP2_MESSAGE	REScap	0.0385777	0.0418719	0.0459186	0.0507249	0.056377	0.063016	0.0705514	0.078941	0.0880375	0.0975461	0.106462	0.115405	0.124872	0.135115	0.145963	0.157449	0.169592	0.182032	0.195063	0.207742	0.220288	0.238504	0.256265	0.274601	0.292843	0.310859	0.329325	0.348257	0.366741	0.386602	0.406984	0.43605	0.466526	0.498688	0.534278	0.57247	0.615454	0.656756	0.697592	0.734355	0.766131	0.795975	0.823135	0.847557	0.869704	0.889834	0.907985
ARM	SSP2_REMIND	CAP	7.15411e-06	0.00233015	0.0046362	0.0070895	0.00955003	0.0122287	0.0150014	0.0179126	0.0209944	0.024172	0.027464	0.0475705	0.0691897	0.0928561	0.119977	0.150915	0.187846	0.230892	0.281178	0.33829	0.399413	0.45987	0.532638	0.620878	0.724538	0.846882	0.988811	1.14978	1.32407	1.50204	1.66572	1.84642	2.05377	2.25382	2.47526	2.6888	2.86904	3.02058	3.13743	3.15995	3.17452	3.13219	3.10125	3.02618	2.95825	2.86246	2.8067
ARM	SSP2_REMIND	CAPcap	8.35839e-06	0.00272111	0.00542475	0.00831786	0.0112352	0.0144179	0.0174399	0.018962	0.0222304	0.0255341	0.0290417	0.0502973	0.0730133	0.0977874	0.126249	0.158683	0.197126	0.239311	0.290826	0.349221	0.407952	0.468848	0.539081	0.626998	0.729812	0.85035	0.989115	1.14488	1.31199	1.48077	1.63639	1.80942	2.00497	2.19152	2.39354	2.58412	2.75683	2.91955	3.02276	3.04861	3.10355	3.07262	3.05335	3.00949	2.94278	2.84757	2.79188
ARM	SSP2_REMIND	EPC	1.07463e-05	0.00347761	0.00689916	0.0104835	0.0139765	0.0177243	0.0216143	0.0256665	0.029937	0.0342795	0.0387858	0.0661578	0.0950116	0.126125	0.160854	0.19932	0.24448	0.295219	0.351915	0.414903	0.477862	0.537963	0.608634	0.68879	0.77909	0.880566	0.991524	1.11006	1.23188	1.34832	1.44983	1.55722	1.67261	1.78071	1.89188	1.99622	2.0853	2.1466	2.20367	2.2211	2.24375	2.2431	2.24294	2.22576	2.19873	2.16773	2.15225
ARM	SSP2_REMIND	EPCcap	1.90842e-05	0.00613072	0.0121628	0.0184981	0.0247196	0.0312876	0.0363322	0.0332409	0.038764	0.044016	0.049879	0.0845654	0.120099	0.157622	0.199271	0.244707	0.29627	0.343488	0.40412	0.470177	0.523144	0.58267	0.643362	0.719475	0.803417	0.895184	0.992682	1.09334	1.19416	1.2879	1.37147	1.46245	1.55629	1.64255	1.72656	1.80234	1.88507	1.96782	2.00996	2.03393	2.11311	2.12858	2.14715	2.18302	2.15882	2.12891	2.11376
ARM	SSP2_REMIND	RES	1.04761e-05	0.00340652	0.00679737	0.0103822	0.0139775	0.0178502	0.0219119	0.0261845	0.0306916	0.0354197	0.0403309	0.0693857	0.10019	0.133682	0.171229	0.21353	0.262179	0.316945	0.378251	0.444524	0.511107	0.57348	0.644004	0.722772	0.807728	0.898431	0.993002	1.08794	1.1787	1.2595	1.32404	1.38733	1.45089	1.50384	1.55434	1.59603	1.62753	1.64782	1.66228	1.65892	1.65563	1.64476	1.63413	1.61824	1.60281	1.58261	1.56813
ARM	SSP2_REMIND	REScap	1.16998e-05	0.00380529	0.00759455	0.0116016	0.0156211	0.0199506	0.0244863	0.0292264	0.0342175	0.0394439	0.0448646	0.0768923	0.110597	0.14696	0.187395	0.232545	0.283947	0.341134	0.404339	0.471719	0.538422	0.600043	0.668714	0.744197	0.824197	0.908026	0.993726	1.07805	1.15711	1.22624	1.2806	1.33322	1.38538	1.42832	1.46885	1.50198	1.52681	1.54273	1.55402	1.55136	1.54876	1.54023	1.53187	1.51937	1.50719	1.49118	1.47968
ARM	SSP4_WITCH	CAP	0.00208188	0.00470888	0.00757297	0.0107798	0.0145867	0.0191862	0.0248975	0.0318338	0.0400874	0.0485607	0.0553632	0.0633812	0.0713234	0.078995	0.0866306	0.0945308	0.101907	0.109379	0.116776	0.123947	0.131272	0.141484	0.152589	0.1634	0.175532	0.187585	0.200364	0.214462	0.227851	0.242507	0.256701	0.273667	0.292214	0.312662	0.334617	0.359273	0.386014	0.414212	0.44531	0.478749	0.511419	0.54616	0.582811	0.618301	0.656657	0.695483	0.734067
ARM	SSP4_WITCH	CAPcap	0.00242871	0.00550257	0.00883194	0.0125925	0.0170622	0.0224459	0.0291473	0.0370244	0.04663	0.0514249	0.0585782	0.0670335	0.0753857	0.0834648	0.0914307	0.0997317	0.107474	0.115344	0.123112	0.130645	0.138297	0.148951	0.160559	0.171866	0.184517	0.197104	0.209243	0.223622	0.237488	0.252626	0.267289	0.284781	0.303868	0.324868	0.347363	0.372564	0.39982	0.428465	0.459942	0.493671	0.526448	0.561215	0.59773	0.632935	0.670785	0.708903	0.746269
ARM	SSP4_WITCH	EPC	0.00316784	0.00719996	0.0116667	0.0167135	0.0228155	0.0301831	0.0394019	0.050448	0.0633763	0.076774	0.0874852	0.0997299	0.111242	0.122074	0.132449	0.14243	0.15197	0.160927	0.170006	0.178463	0.187271	0.199774	0.212959	0.226036	0.239046	0.252959	0.266639	0.28191	0.296625	0.311129	0.326269	0.343125	0.362391	0.382269	0.405381	0.429424	0.456344	0.483846	0.514036	0.545494	0.576751	0.607649	0.641542	0.673796	0.70696	0.741478	0.774931
ARM	SSP4_WITCH	EPCcap	0.00562569	0.0128248	0.0206365	0.0295976	0.0404078	0.0533339	0.0694428	0.0867948	0.108579	0.101929	0.116046	0.132208	0.147355	0.161726	0.17511	0.188177	0.200823	0.212723	0.224791	0.236055	0.247596	0.263565	0.280542	0.29736	0.313858	0.331452	0.342783	0.360343	0.378218	0.395574	0.413537	0.433317	0.455396	0.477845	0.503442	0.529407	0.557857	0.586241	0.616418	0.647135	0.676544	0.705121	0.735278	0.763224	0.79109	0.819137	0.844436
ARM	SSP4_WITCH	RES	0.00308848	0.0070861	0.0115405	0.0166803	0.0229107	0.0306415	0.0402743	0.0521039	0.0660828	0.0806136	0.0927119	0.106382	0.119727	0.132572	0.14507	0.157488	0.16946	0.180916	0.192631	0.203798	0.215283	0.231095	0.247737	0.264294	0.281971	0.299718	0.318222	0.337613	0.356484	0.376341	0.39559	0.417853	0.441415	0.466472	0.49325	0.522009	0.551746	0.582513	0.614366	0.647363	0.678119	0.708726	0.739823	0.768433	0.797494	0.82553	0.852179
ARM	SSP4_WITCH	REScap	0.0034477	0.00791206	0.0128859	0.0186227	0.0255713	0.0341816	0.0448911	0.0580084	0.0734645	0.0894405	0.102693	0.117621	0.132143	0.146074	0.159582	0.172963	0.185821	0.198092	0.210604	0.222498	0.2347	0.251454	0.269025	0.286442	0.304966	0.323493	0.342728	0.362803	0.382257	0.402643	0.422322	0.444979	0.46884	0.494082	0.520905	0.549539	0.578958	0.609196	0.640288	0.67227	0.701874	0.731138	0.760671	0.787667	0.814914	0.841037	0.865718
ARM	SSP5_GCAM	CAP	0.00147754	0.00568375	0.00994896	0.0143637	0.0190184	0.0239636	0.0293703	0.0350357	0.0410601	0.0472209	0.0532617	0.0724136	0.0922291	0.1127	0.133848	0.155837	0.177956	0.200623	0.222447	0.242808	0.261431	0.268123	0.274785	0.280396	0.285968	0.290894	0.295324	0.299824	0.304016	0.308734	0.313147	0.317078	0.32271	0.32924	0.335572	0.344623	0.35208	0.362308	0.370454	0.378513	0.387023	0.394132	0.401102	0.410228	0.41703	0.426175	0.433189
ARM	SSP5_GCAM	CAPcap	0.00172184	0.00663019	0.0116362	0.0165701	0.0200671	0.0252225	0.0309213	0.0368476	0.0432361	0.049063	0.0553228	0.0747005	0.0940343	0.114912	0.136464	0.158576	0.180596	0.202936	0.225047	0.245717	0.264173	0.270298	0.276061	0.281517	0.286592	0.291236	0.295689	0.299985	0.304188	0.308917	0.313342	0.317101	0.322735	0.32924	0.335572	0.344623	0.35208	0.362308	0.370454	0.378513	0.387023	0.394132	0.401102	0.410228	0.41703	0.426175	0.433189
ARM	SSP5_GCAM	EPC	0.00219261	0.00838159	0.0145756	0.0208138	0.0273537	0.0341878	0.0414102	0.0487737	0.0564513	0.0642675	0.0718576	0.0962306	0.120143	0.144489	0.169173	0.193395	0.217836	0.241878	0.265377	0.286153	0.305695	0.311761	0.318357	0.32329	0.328209	0.332378	0.337323	0.341066	0.34477	0.348919	0.353715	0.357052	0.362494	0.368294	0.376182	0.385584	0.394262	0.403434	0.412539	0.421888	0.430285	0.438176	0.445727	0.454689	0.462214	0.470755	0.478346
ARM	SSP5_GCAM	EPCcap	0.00384038	0.0146138	0.0253919	0.0344168	0.0349867	0.0433208	0.0523514	0.0612686	0.0708838	0.0772282	0.0860259	0.112055	0.134214	0.160843	0.187596	0.212188	0.235867	0.258043	0.282538	0.304238	0.322275	0.324885	0.326343	0.3302	0.332259	0.334782	0.339776	0.342289	0.346013	0.350181	0.354999	0.357216	0.362659	0.368294	0.376182	0.385584	0.394262	0.403434	0.412539	0.421888	0.430285	0.438176	0.445727	0.454689	0.462214	0.470755	0.478346
ARM	SSP5_GCAM	RES	0.00214706	0.00826041	0.0144404	0.0208259	0.0275458	0.0346528	0.04226	0.050277	0.0585884	0.0671406	0.0753981	0.101509	0.127725	0.154491	0.181482	0.209277	0.236927	0.264584	0.291398	0.316243	0.339096	0.348295	0.35752	0.365835	0.374131	0.381921	0.38918	0.396388	0.403546	0.411172	0.418765	0.425631	0.43486	0.444368	0.455981	0.46805	0.480605	0.493678	0.506573	0.519226	0.529978	0.541546	0.552523	0.563715	0.574232	0.584928	0.595809
ARM	SSP5_GCAM	REScap	0.00239294	0.00920502	0.0160888	0.0231926	0.0306261	0.038465	0.0468327	0.0556272	0.0647219	0.0740428	0.0830147	0.11137	0.139637	0.168312	0.19705	0.226459	0.255531	0.284426	0.312281	0.337948	0.361431	0.370777	0.380118	0.388507	0.396857	0.40467	0.411932	0.419132	0.426274	0.433884	0.441452	0.448272	0.457475	0.466944	0.478517	0.490526	0.502999	0.515964	0.528725	0.54122	0.551803	0.563181	0.573955	0.584925	0.595214	0.605665	0.616283
ARM	SSP5_REMIND	CAP	3.83386e-06	0.00134577	0.00269022	0.00403635	0.00536211	0.00672221	0.00807881	0.00944968	0.0108044	0.0122429	0.0136663	0.0275486	0.0418466	0.0567585	0.0728454	0.090312	0.109319	0.130407	0.153574	0.178251	0.204952	0.243181	0.286808	0.337803	0.397421	0.466996	0.54794	0.642901	0.750339	0.864359	0.977771	1.09566	1.23265	1.38863	1.56351	1.7458	1.93945	2.12341	2.28055	2.37214	2.44247	2.46159	2.44866	2.43709	2.43845	2.392	2.34657
ARM	SSP5_REMIND	CAPcap	4.46333e-06	0.00157008	0.00314715	0.00473525	0.00621253	0.00708154	0.00851085	0.00996934	0.0113892	0.0129039	0.0142287	0.0286645	0.0432365	0.0579328	0.0743571	0.0921865	0.1115	0.132883	0.155639	0.180478	0.207553	0.246232	0.289082	0.340389	0.399014	0.468198	0.548724	0.643304	0.750687	0.864454	0.977789	1.09556	1.23237	1.38857	1.56341	1.7458	1.93945	2.12341	2.28055	2.37214	2.44247	2.46159	2.44866	2.43709	2.43845	2.392	2.34657
ARM	SSP5_REMIND	EPC	5.76977e-06	0.00201701	0.00400031	0.00595843	0.00787218	0.00978036	0.0116629	0.0135259	0.015311	0.0171955	0.0190931	0.0378291	0.0567743	0.0760949	0.0966824	0.117981	0.141328	0.166214	0.193515	0.221556	0.251936	0.29405	0.340697	0.395195	0.456289	0.524921	0.603758	0.692203	0.788776	0.887437	0.981885	1.07667	1.18172	1.29681	1.42103	1.54492	1.67111	1.78074	1.87373	1.93452	1.972	1.98638	1.9961	1.99187	1.98955	1.9682	1.95639
ARM	SSP5_REMIND	EPCcap	1.01228e-05	0.00353542	0.00701749	0.010448	0.0131635	0.0124896	0.0148669	0.0172647	0.0194426	0.0217531	0.0232107	0.0456595	0.0666737	0.0855987	0.108442	0.131865	0.156948	0.183273	0.208393	0.237067	0.268982	0.312758	0.354592	0.409941	0.465496	0.531724	0.608219	0.69456	0.790635	0.887991	0.981985	1.0762	1.1805	1.29653	1.4206	1.54492	1.67111	1.78074	1.87373	1.93452	1.972	1.98638	1.9961	1.99187	1.98955	1.9682	1.95639
ARM	SSP5_REMIND	RES	5.66142e-06	0.00199336	0.00398206	0.00597352	0.00796913	0.0099712	0.0119812	0.0140013	0.0160331	0.0181488	0.0202574	0.0405391	0.061162	0.082523	0.105262	0.12968	0.156026	0.184806	0.215881	0.248634	0.283272	0.331014	0.383625	0.44274	0.50826	0.579927	0.657606	0.741823	0.828687	0.911911	0.986329	1.05567	1.12711	1.19827	1.26741	1.32881	1.38411	1.42824	1.4594	1.47297	1.47577	1.47465	1.46669	1.45891	1.44802	1.43423	1.42086
ARM	SSP5_REMIND	REScap	6.31181e-06	0.00222315	0.00444256	0.00666636	0.00889397	0.0111158	0.0133417	0.0155746	0.017816	0.0201464	0.0224608	0.0448087	0.0673948	0.0906425	0.115248	0.141521	0.169702	0.200303	0.23312	0.267479	0.303572	0.352947	0.406812	0.466697	0.532278	0.603094	0.678797	0.75966	0.841776	0.91925	0.987551	1.05038	1.11431	1.17719	1.23754	1.29051	1.33776	1.37513	1.40136	1.41273	1.4151	1.41416	1.40751	1.40099	1.39186	1.38025	1.36898
AUS	SSP1_AIMCGE	CAP	0	1.08314e-05	2.1923e-05	3.3705e-05	4.63079e-05	6.01924e-05	7.52679e-05	9.25934e-05	0.000111012	0.000130477	0.000150657	0.00152635	0.0029856	0.00453316	0.00618578	0.00791731	0.00973103	0.0116699	0.0137476	0.0159834	0.0183302	0.0222623	0.0266175	0.0311974	0.0361716	0.0417755	0.0475237	0.0540414	0.0609841	0.0685036	0.0768064	0.0861608	0.0968418	0.108541	0.121998	0.136824	0.152711	0.170407	0.189374	0.208887	0.228282	0.244468	0.261446	0.278439	0.297256	0.315506	0.33427
AUS	SSP1_AIMCGE	CAPcap	0	1.26454e-05	2.56805e-05	3.96243e-05	5.3712e-05	6.36774e-05	7.94513e-05	9.77589e-05	0.000117173	0.000137888	0.000159186	0.00159218	0.00311748	0.00473467	0.00633542	0.008105	0.00996626	0.0119577	0.0140838	0.0163217	0.0186644	0.0226592	0.0271083	0.031797	0.0367981	0.0422899	0.0480583	0.0544174	0.0612056	0.0686245	0.0769483	0.0863271	0.0969246	0.108638	0.122111	0.136956	0.152727	0.170424	0.189393	0.208887	0.228282	0.244468	0.261446	0.278439	0.297256	0.315506	0.33427
AUS	SSP1_AIMCGE	EPC	0	3.67484e-06	7.5658e-06	1.18632e-05	1.66496e-05	2.20333e-05	2.81629e-05	3.50766e-05	4.30021e-05	5.16843e-05	6.05603e-05	0.000628518	0.00124985	0.00193561	0.00269095	0.00350543	0.00440297	0.0053735	0.00646279	0.00761356	0.00890481	0.0110154	0.0133359	0.0159822	0.0187662	0.0219798	0.025531	0.0294586	0.0338673	0.0386904	0.0440219	0.0501977	0.0573207	0.0655212	0.0748488	0.0855569	0.0975326	0.110669	0.125048	0.140374	0.156105	0.169483	0.184581	0.199363	0.216032	0.232568	0.249859
AUS	SSP1_AIMCGE	EPCcap	0	6.45808e-06	1.33458e-05	2.09983e-05	2.80582e-05	2.85303e-05	3.62111e-05	4.50404e-05	5.50304e-05	6.62084e-05	7.73773e-05	0.000770027	0.00153183	0.00236749	0.00308059	0.00399882	0.00501971	0.00612125	0.00733669	0.00851721	0.0098322	0.0121168	0.0146698	0.0175905	0.0204322	0.0233842	0.0269888	0.0305316	0.034551	0.0391166	0.0445101	0.0507559	0.0576389	0.0658858	0.075266	0.086034	0.097597	0.110741	0.125129	0.140374	0.156105	0.169483	0.184581	0.199363	0.216032	0.232568	0.249859
AUS	SSP1_AIMCGE	RES	0	1.34082e-05	2.74148e-05	4.25869e-05	5.92804e-05	7.80594e-05	9.89984e-05	0.000122804	0.000149451	0.000178281	0.000207691	0.00213714	0.0042236	0.00648742	0.00895157	0.0116009	0.0144295	0.0174942	0.0208249	0.0243529	0.0281798	0.0344877	0.0413453	0.0488252	0.0567159	0.0656526	0.0750804	0.0854086	0.0967694	0.108604	0.121568	0.136402	0.152773	0.170932	0.191022	0.212764	0.236203	0.261097	0.287298	0.31355	0.339142	0.360099	0.38177	0.403048	0.425224	0.447093	0.468354
AUS	SSP1_AIMCGE	REScap	0	1.49565e-05	3.05966e-05	4.75513e-05	6.62046e-05	8.71131e-05	0.000110403	0.000136861	0.000166458	0.000198458	0.000231078	0.00237595	0.00469209	0.00720185	0.00992957	0.0128585	0.0159819	0.0193621	0.0230317	0.0269135	0.0311188	0.0380463	0.0455642	0.0537497	0.0623678	0.0721077	0.08236	0.0935646	0.105858	0.118629	0.132582	0.148502	0.166015	0.185371	0.206703	0.22969	0.254358	0.28043	0.307731	0.334941	0.361328	0.382832	0.404975	0.426626	0.449096	0.471159	0.49252
AUS	SSP1_GCAM	CAP	0.000838078	0.00160733	0.00236891	0.00312664	0.0039122	0.00467789	0.00546397	0.00625837	0.00708377	0.00787927	0.00871563	0.00979143	0.010789	0.0118332	0.0129098	0.0139555	0.0150858	0.0161496	0.0172857	0.0184299	0.0197088	0.0223564	0.0252257	0.0280661	0.0311939	0.0345332	0.0379259	0.0417368	0.0454864	0.0497454	0.0543375	0.0622586	0.0704406	0.0799467	0.0899251	0.100755	0.112975	0.126247	0.14104	0.156667	0.1748	0.193783	0.215106	0.238159	0.26521	0.29437	0.32618
AUS	SSP1_GCAM	CAPcap	0.0009768	0.00187796	0.00277663	0.00367618	0.00453995	0.00494822	0.00576244	0.00660941	0.00747488	0.00832741	0.00908708	0.0102137	0.0112547	0.0121016	0.0132048	0.0142813	0.0154453	0.0165377	0.0176795	0.0187538	0.0200707	0.0227543	0.0256949	0.0285977	0.0316106	0.0349483	0.0382014	0.0419563	0.0455925	0.0498358	0.0544414	0.0623114	0.070503	0.0800209	0.0900122	0.100857	0.112987	0.12626	0.141055	0.156667	0.1748	0.193783	0.215106	0.238159	0.26521	0.29437	0.32618
AUS	SSP1_GCAM	EPC	0.000281924	0.00055136	0.000826947	0.00111816	0.00142254	0.00173722	0.00207933	0.00244041	0.00280432	0.00319806	0.00359403	0.00411842	0.00464219	0.00519441	0.00576912	0.00637261	0.0069715	0.00763129	0.00830703	0.00899994	0.00977189	0.0112689	0.01292	0.0146114	0.0164375	0.0185009	0.0206599	0.0230385	0.0255964	0.0283408	0.0313301	0.036407	0.0420359	0.0483865	0.0552238	0.0630095	0.0717138	0.081518	0.0925804	0.104522	0.118443	0.133548	0.150494	0.169483	0.192291	0.217447	0.244849
AUS	SSP1_GCAM	EPCcap	0.000495018	0.000968819	0.00145654	0.00197779	0.00239568	0.00224678	0.00266421	0.00313189	0.00358251	0.00409328	0.00440296	0.00504316	0.00566755	0.00592329	0.00657114	0.00725614	0.0079323	0.0086674	0.00936722	0.00992882	0.0107891	0.0123856	0.0142117	0.0160467	0.017586	0.0196465	0.0214555	0.0236872	0.0259515	0.0286565	0.0316821	0.0366113	0.0422733	0.0486606	0.0555382	0.0633696	0.0717624	0.0815728	0.0926422	0.104522	0.118443	0.133548	0.150494	0.169483	0.192291	0.217447	0.244849
AUS	SSP1_GCAM	RES	0.00103826	0.00201019	0.00299694	0.00400604	0.00504992	0.00613013	0.00726873	0.00844906	0.00965435	0.0109008	0.0121648	0.0137926	0.0154304	0.0171048	0.0188586	0.0206149	0.022413	0.0242546	0.0262008	0.0282044	0.0302683	0.0345737	0.0391094	0.0438135	0.0488196	0.0541866	0.0598246	0.065935	0.0722022	0.0790412	0.0863061	0.0986789	0.111736	0.126356	0.141558	0.158348	0.17645	0.196024	0.217257	0.23938	0.264486	0.290165	0.318243	0.347358	0.381121	0.416273	0.452435
AUS	SSP1_GCAM	REScap	0.00115727	0.00224156	0.0033432	0.00447058	0.0056363	0.00683524	0.00809676	0.00940275	0.0107343	0.0121098	0.0135007	0.015292	0.0170914	0.018925	0.020843	0.0227606	0.0247213	0.0267268	0.0288436	0.031018	0.0332556	0.0379417	0.0428704	0.0479737	0.0533931	0.0591933	0.0652734	0.071851	0.0785828	0.0859168	0.0936948	0.106944	0.120886	0.136453	0.152591	0.17036	0.189453	0.210027	0.232263	0.255341	0.281427	0.307987	0.336899	0.366732	0.401154	0.436786	0.473225
AUS	SSP1_IMAGE	CAP	0.0228128	0.026163	0.0298267	0.0340275	0.03871	0.0443929	0.0504708	0.0574312	0.0656738	0.0741911	0.0836411	0.0969378	0.111795	0.128036	0.1473	0.168901	0.19211	0.217733	0.24556	0.272779	0.297338	0.317714	0.337073	0.357285	0.377065	0.394586	0.410633	0.425402	0.4407	0.4557	0.469297	0.484262	0.498975	0.512932	0.525653	0.538851	0.552291	0.565785	0.579988	0.595588	0.612035	0.63121	0.651985	0.673785	0.696138	0.71973	0.745264
AUS	SSP1_IMAGE	CAPcap	0.026564	0.0304479	0.0347716	0.0397973	0.0446409	0.0468366	0.0530784	0.0604539	0.0690744	0.0780855	0.0869885	0.100722	0.116083	0.132073	0.150168	0.172178	0.195817	0.221959	0.249794	0.276289	0.301203	0.321611	0.341285	0.361822	0.381149	0.397651	0.412447	0.426996	0.441584	0.456173	0.469799	0.484488	0.499214	0.513184	0.525919	0.539131	0.55232	0.565815	0.580019	0.595588	0.612035	0.63121	0.651985	0.673785	0.696138	0.71973	0.745264
AUS	SSP1_IMAGE	EPC	0.00775101	0.00907046	0.0105424	0.0123321	0.014411	0.0168171	0.0197048	0.0230832	0.0269209	0.03132	0.0360671	0.0429147	0.050852	0.0601024	0.0709191	0.0838237	0.0981086	0.115054	0.133422	0.153056	0.171631	0.18764	0.203854	0.220714	0.238222	0.254942	0.270569	0.285845	0.301123	0.316697	0.331836	0.347603	0.363478	0.37896	0.395042	0.410394	0.426136	0.442414	0.459804	0.4784	0.497946	0.52089	0.545479	0.5718	0.599245	0.628599	0.659952
AUS	SSP1_IMAGE	EPCcap	0.0136454	0.0158743	0.0184399	0.0216055	0.0240333	0.0216499	0.0251239	0.0294509	0.0342065	0.0397753	0.043994	0.0520982	0.0614411	0.070788	0.0800416	0.0944327	0.110259	0.129098	0.148082	0.166365	0.186333	0.2027	0.219997	0.237967	0.253954	0.267191	0.278265	0.29268	0.305231	0.319178	0.334405	0.348926	0.364841	0.380363	0.396484	0.411872	0.426316	0.442595	0.459988	0.4784	0.497946	0.52089	0.545479	0.5718	0.599245	0.628599	0.659952
AUS	SSP1_IMAGE	RES	0.027968	0.0323004	0.0371725	0.0428661	0.0493701	0.0569273	0.0655414	0.0754548	0.0867272	0.0989525	0.11198	0.130016	0.150282	0.173229	0.198551	0.227481	0.258197	0.291657	0.325963	0.360025	0.390088	0.413816	0.437167	0.460084	0.482247	0.502606	0.519968	0.536948	0.553058	0.568586	0.583452	0.598422	0.612977	0.626621	0.639765	0.652382	0.664935	0.677427	0.690361	0.70428	0.718718	0.735197	0.752724	0.770248	0.788348	0.807066	0.826449
AUS	SSP1_IMAGE	REScap	0.0311286	0.0359518	0.0413723	0.0477012	0.054913	0.0632213	0.072669	0.0835187	0.0958255	0.109135	0.123264	0.142766	0.164583	0.189167	0.216134	0.246766	0.27908	0.314043	0.349627	0.384688	0.415417	0.439521	0.463128	0.486187	0.508379	0.528665	0.545882	0.562662	0.578522	0.593758	0.6083	0.622902	0.637059	0.650292	0.663007	0.675181	0.687264	0.69926	0.711654	0.724961	0.73873	0.754406	0.771029	0.787596	0.804652	0.822233	0.840375
AUS	SSP1_MESSAGE	CAP	0.0234174	0.0261994	0.0291238	0.0321862	0.0354931	0.038943	0.042898	0.0467986	0.0508756	0.0552405	0.0595605	0.0654414	0.0713194	0.0775566	0.0840288	0.0905482	0.0977238	0.10487	0.112835	0.121816	0.130975	0.142661	0.156789	0.171475	0.188176	0.20733	0.226905	0.248371	0.270122	0.293611	0.314643	0.334967	0.357318	0.378183	0.400875	0.422343	0.443138	0.465601	0.488362	0.512063	0.536693	0.557173	0.574833	0.593341	0.61329	0.632905	0.653549
AUS	SSP1_MESSAGE	CAPcap	0.0271674	0.030452	0.0339461	0.0376119	0.0409267	0.0410936	0.0451579	0.0492797	0.0535412	0.0581866	0.0627149	0.0680709	0.0742369	0.0806817	0.0858361	0.0924634	0.0998606	0.107193	0.115296	0.124098	0.133073	0.144872	0.159272	0.17427	0.190888	0.209655	0.228957	0.249762	0.27088	0.294002	0.315072	0.335435	0.357534	0.378417	0.401128	0.422614	0.443167	0.465631	0.488394	0.512063	0.536693	0.557173	0.574833	0.593341	0.61329	0.632905	0.653549
AUS	SSP1_MESSAGE	EPC	0.00791695	0.00903827	0.0102299	0.0115749	0.0130679	0.0146415	0.0164456	0.0184302	0.0204741	0.0226818	0.0249951	0.0280741	0.0311611	0.0346925	0.0383264	0.042356	0.0465734	0.0511787	0.0561787	0.0616056	0.067786	0.0753197	0.0844419	0.0944522	0.105555	0.118988	0.133453	0.149154	0.166457	0.184801	0.201917	0.219697	0.239508	0.258855	0.279807	0.300255	0.320846	0.343517	0.366934	0.39198	0.418072	0.440933	0.460805	0.482817	0.505365	0.528776	0.553773
AUS	SSP1_MESSAGE	EPCcap	0.0138216	0.0157785	0.0178915	0.0202962	0.0218111	0.0188626	0.0210196	0.0235459	0.0260612	0.0288747	0.0317104	0.0341949	0.0379338	0.0420433	0.0435495	0.0479914	0.052784	0.0579357	0.0633451	0.0684792	0.0743914	0.0823321	0.0922229	0.103142	0.114029	0.126452	0.140196	0.153993	0.169354	0.186529	0.203785	0.221705	0.240582	0.26	0.281024	0.301535	0.321005	0.343683	0.367105	0.39198	0.418072	0.440933	0.460805	0.482817	0.505365	0.528776	0.553773
AUS	SSP1_MESSAGE	RES	0.0285735	0.0322326	0.0361822	0.0404469	0.0451181	0.0501107	0.0555945	0.0614277	0.0676444	0.0739517	0.0806346	0.0891659	0.0978776	0.107238	0.117071	0.127087	0.137944	0.148989	0.161039	0.173785	0.187294	0.204146	0.223361	0.243981	0.266169	0.291135	0.317185	0.344162	0.371858	0.400012	0.424723	0.449101	0.474328	0.498249	0.522807	0.545567	0.567198	0.58991	0.612412	0.635221	0.658343	0.677166	0.693259	0.70971	0.72653	0.743362	0.760559
AUS	SSP1_MESSAGE	REScap	0.0317487	0.0358183	0.040209	0.0449478	0.0501246	0.0555997	0.0616043	0.0679806	0.074766	0.0816373	0.0889056	0.0981616	0.107591	0.1177	0.128276	0.13902	0.150641	0.162431	0.175262	0.188794	0.203089	0.220882	0.241103	0.262718	0.285877	0.311815	0.338739	0.366472	0.394788	0.423415	0.448406	0.472946	0.498226	0.522086	0.546476	0.56898	0.590278	0.612557	0.63454	0.656736	0.679147	0.697319	0.712805	0.728593	0.74469	0.760754	0.777119
AUS	SSP1_REMIND	CAP	1.19146e-06	0.000848343	0.00171556	0.00260885	0.00350417	0.00444756	0.00542121	0.00644542	0.00750692	0.00859847	0.00973381	0.0178216	0.0261743	0.0348796	0.0441053	0.053911	0.0646868	0.0757457	0.0878622	0.101448	0.116386	0.138802	0.164585	0.193292	0.227052	0.265511	0.307732	0.355594	0.408823	0.462256	0.513228	0.550863	0.591803	0.637556	0.686856	0.740036	0.797303	0.857632	0.918925	0.980544	1.03932	1.09718	1.15755	1.22024	1.28375	1.35049	1.42081
AUS	SSP1_REMIND	CAPcap	1.3875e-06	0.000990818	0.00200869	0.00306524	0.00412543	0.00470283	0.00572082	0.00680386	0.00793441	0.00908457	0.0102776	0.0185868	0.0273059	0.0363733	0.0450913	0.0551141	0.0661451	0.0774656	0.0898567	0.103599	0.118267	0.140946	0.167144	0.196336	0.230157	0.268252	0.310218	0.357302	0.410128	0.462725	0.513725	0.551382	0.592031	0.637787	0.687083	0.740249	0.797322	0.857647	0.918935	0.980544	1.03932	1.09718	1.15755	1.22024	1.28375	1.35049	1.42081
AUS	SSP1_REMIND	EPC	3.9555e-07	0.000288705	0.000592466	0.000918254	0.00126809	0.00163959	0.0020415	0.00247983	0.0029416	0.0034455	0.00397875	0.00744959	0.0111622	0.0152395	0.0196829	0.0245951	0.0300343	0.0361183	0.0427305	0.0502198	0.0589188	0.0722191	0.0881529	0.106324	0.129034	0.156299	0.188022	0.225482	0.270208	0.31822	0.366782	0.405086	0.450307	0.501084	0.558768	0.625042	0.699849	0.782973	0.872951	0.968639	1.06515	1.16499	1.27515	1.39315	1.52103	1.66512	1.82216
AUS	SSP1_REMIND	EPCcap	6.947e-07	0.00050865	0.00104377	0.00162288	0.00223558	0.00212109	0.00262348	0.00318394	0.00378308	0.00441482	0.00507721	0.00913423	0.0136655	0.0185885	0.0224248	0.0279762	0.0341227	0.0409731	0.0483631	0.0563795	0.064718	0.0789564	0.0962449	0.11595	0.139095	0.165658	0.196892	0.232132	0.275695	0.3207	0.369466	0.407899	0.451763	0.502572	0.560249	0.626466	0.700003	0.783097	0.873032	0.968639	1.06515	1.16499	1.27515	1.39315	1.52103	1.66512	1.82216
AUS	SSP1_REMIND	RES	1.45538e-06	0.00105064	0.00214044	0.00328071	0.00448299	0.00574851	0.00708326	0.00851355	0.0100352	0.011629	0.013324	0.024505	0.0361725	0.0485369	0.0617661	0.0756168	0.0908444	0.106878	0.124053	0.142982	0.163507	0.194449	0.228696	0.266046	0.309556	0.356669	0.407356	0.461475	0.518742	0.574319	0.624058	0.659365	0.697182	0.736829	0.777794	0.820453	0.863531	0.906605	0.948205	0.987888	1.0239	1.05768	1.09126	1.1244	1.15634	1.18885	1.22076
AUS	SSP1_REMIND	REScap	1.62265e-06	0.00117199	0.00238879	0.00366299	0.00500734	0.00641528	0.0078981	0.00948502	0.0111716	0.0129364	0.0148113	0.0271894	0.0400604	0.0536529	0.0681359	0.0832442	0.0997954	0.117157	0.135686	0.156023	0.17797	0.210895	0.247088	0.286271	0.331539	0.380093	0.431813	0.486449	0.543624	0.59849	0.647089	0.681296	0.717685	0.755562	0.794405	0.83454	0.874744	0.914623	0.952834	0.989011	1.02161	1.052	1.08202	1.11146	1.13967	1.16821	1.19607
AUS	SSP1_WITCH	CAP	0.00204986	0.00440207	0.00703297	0.0100034	0.0136539	0.0179128	0.0232915	0.0297867	0.0372108	0.0454456	0.0532867	0.0627826	0.0722674	0.0825461	0.0920377	0.102456	0.112691	0.122805	0.133845	0.146524	0.159095	0.177638	0.196267	0.216133	0.237244	0.259857	0.283564	0.30766	0.331596	0.354843	0.376194	0.398384	0.420364	0.442821	0.465495	0.488086	0.51123	0.533309	0.554662	0.576304	0.597115	0.61929	0.640578	0.661339	0.681301	0.700539	0.720332
AUS	SSP1_WITCH	CAPcap	0.00239245	0.00513598	0.00821372	0.0117129	0.0160272	0.0210587	0.026981	0.0314258	0.039156	0.047798	0.0560717	0.0661027	0.0761449	0.0869102	0.0968847	0.10791	0.116618	0.125675	0.136914	0.149538	0.16246	0.181423	0.200259	0.220478	0.241841	0.263445	0.287524	0.311918	0.336229	0.358807	0.379857	0.401668	0.422275	0.444711	0.466875	0.488906	0.512085	0.534195	0.555224	0.576583	0.597404	0.619588	0.640607	0.661368	0.68133	0.700568	0.720332
AUS	SSP1_WITCH	EPC	0.000676147	0.00147585	0.00238326	0.00345433	0.00476889	0.00635718	0.00838556	0.0108526	0.0138635	0.0172506	0.0205569	0.0247846	0.0290776	0.0338291	0.0386956	0.043938	0.0493539	0.0550761	0.0614707	0.0684808	0.0759984	0.0867034	0.0979185	0.110613	0.124205	0.139403	0.156377	0.173895	0.191855	0.210687	0.228211	0.24702	0.266938	0.287344	0.308615	0.331143	0.353464	0.376561	0.399109	0.422905	0.446705	0.470911	0.496326	0.520779	0.546326	0.570994	0.595685
AUS	SSP1_WITCH	EPCcap	0.00119697	0.00259822	0.00419502	0.0060953	0.00843365	0.0112441	0.0141397	0.0140713	0.0178454	0.0221608	0.0264359	0.0318945	0.0373933	0.0433113	0.0493581	0.0559734	0.0590213	0.0633322	0.0704486	0.0776832	0.086208	0.0982197	0.110273	0.124191	0.138744	0.151841	0.170163	0.188767	0.208003	0.224967	0.241668	0.259331	0.274709	0.295117	0.314616	0.335069	0.357552	0.380801	0.401967	0.424463	0.4483	0.472534	0.496512	0.520966	0.546512	0.571178	0.595685
AUS	SSP1_WITCH	RES	0.0024835	0.00537387	0.00857053	0.0122685	0.0167289	0.0220963	0.0287188	0.0367714	0.0462989	0.0566984	0.0666923	0.0789509	0.091369	0.104608	0.117571	0.131169	0.144692	0.158762	0.173412	0.189732	0.205775	0.229016	0.252138	0.276407	0.301916	0.328767	0.356599	0.384328	0.411319	0.437135	0.460366	0.484132	0.508062	0.531396	0.55443	0.577116	0.598974	0.620358	0.640767	0.661063	0.680278	0.699792	0.718992	0.736864	0.754404	0.771097	0.787463
AUS	SSP1_WITCH	REScap	0.00277263	0.00600108	0.00957248	0.0137037	0.0186848	0.0246744	0.0320521	0.0409849	0.0515302	0.0630107	0.0740138	0.0874751	0.101069	0.115517	0.129618	0.144361	0.158964	0.174096	0.189797	0.207224	0.224287	0.248915	0.273282	0.29872	0.325312	0.353128	0.38179	0.410172	0.437635	0.463746	0.487111	0.510897	0.53472	0.557835	0.58054	0.602794	0.624139	0.644932	0.664692	0.684263	0.702718	0.721392	0.739696	0.756671	0.773273	0.789021	0.804412
AUS	SSP2_AIMCGE	CAP	0	0.000207554	0.000423776	0.000654328	0.000916633	0.00120978	0.0015619	0.00195542	0.00240099	0.00290461	0.00340237	0.0095053	0.0160494	0.0231593	0.030623	0.0387079	0.0471946	0.0566421	0.0666455	0.0766933	0.0884342	0.103692	0.120087	0.137188	0.156447	0.176401	0.19806	0.220181	0.245682	0.273095	0.302829	0.335269	0.371115	0.409791	0.451016	0.493633	0.535099	0.578696	0.622817	0.668237	0.710895	0.7527	0.79462	0.837544	0.88162	0.925916	0.970312
AUS	SSP2_AIMCGE	CAPcap	0	0.000242422	0.000496204	0.000768407	0.00107979	0.00142875	0.00182032	0.00207235	0.0025476	0.00308178	0.00360362	0.0100784	0.0169922	0.0244993	0.0323952	0.0404412	0.0493448	0.0592287	0.0696406	0.0801949	0.0912728	0.106266	0.122977	0.140432	0.160113	0.180584	0.202587	0.225101	0.249998	0.277855	0.307664	0.340558	0.37655	0.415623	0.456326	0.497845	0.539442	0.58274	0.625216	0.670193	0.712627	0.753628	0.795065	0.837908	0.881912	0.926084	0.970385
AUS	SSP2_AIMCGE	EPC	0	6.92803e-05	0.000142895	0.000224788	0.00031677	0.00042533	0.00055319	0.000703388	0.000875472	0.00107054	0.00127012	0.00358686	0.00618531	0.00903251	0.0121413	0.0155558	0.0193742	0.023578	0.0281059	0.0330068	0.0387635	0.0462266	0.0545895	0.0635425	0.0739808	0.0851014	0.0979581	0.11145	0.127509	0.145462	0.165897	0.189201	0.216138	0.247033	0.281662	0.319964	0.359711	0.403023	0.450293	0.50172	0.553819	0.607786	0.665526	0.728192	0.796026	0.868511	0.945855
AUS	SSP2_AIMCGE	EPCcap	0	0.000122449	0.000253247	0.000399739	0.000566049	0.000761632	0.000943982	0.000918613	0.00114667	0.00140063	0.00165138	0.00467273	0.00801689	0.0116655	0.0156494	0.0192794	0.0240339	0.0292158	0.0346826	0.0407612	0.0458006	0.0532841	0.0626989	0.0727793	0.0845594	0.0972146	0.11139	0.126311	0.141594	0.161191	0.182506	0.207758	0.235867	0.268802	0.302574	0.337893	0.378789	0.421651	0.462697	0.512578	0.563922	0.613935	0.669055	0.731217	0.798537	0.87006	0.946557
AUS	SSP2_AIMCGE	RES	0	0.000255077	0.000522116	0.000815054	0.00114518	0.00152691	0.00197804	0.00250117	0.00310272	0.00376998	0.00446378	0.012497	0.0212694	0.0307714	0.0409919	0.0519003	0.063709	0.0765306	0.0900876	0.104278	0.120132	0.140609	0.162561	0.185141	0.210371	0.236228	0.263891	0.291733	0.323346	0.356447	0.391733	0.428951	0.468953	0.510812	0.553912	0.596859	0.637228	0.677309	0.717295	0.756166	0.791976	0.825249	0.857918	0.889776	0.921234	0.951699	0.981083
AUS	SSP2_AIMCGE	REScap	0	0.000285008	0.000583666	0.000911537	0.00128123	0.00170887	0.002214	0.0027977	0.00346855	0.00421217	0.00498482	0.0139375	0.0236887	0.0342232	0.045524	0.0575491	0.0705296	0.0845809	0.0993905	0.114842	0.132039	0.154162	0.177763	0.201918	0.228765	0.256125	0.285225	0.314337	0.347177	0.381323	0.417452	0.455267	0.495578	0.537398	0.58007	0.622203	0.661464	0.700119	0.73836	0.775234	0.808944	0.840042	0.870374	0.89976	0.928593	0.956345	0.982953
AUS	SSP2_GCAM	CAP	0.00108368	0.00249537	0.00391335	0.00535667	0.00680088	0.00836057	0.00999168	0.0116553	0.0135103	0.0154822	0.0174032	0.0278355	0.0388809	0.0506997	0.0636427	0.0777126	0.0932796	0.109586	0.127691	0.14708	0.166697	0.183466	0.201628	0.220482	0.239741	0.260391	0.282674	0.305334	0.32821	0.353581	0.379649	0.399353	0.420547	0.442392	0.466374	0.490643	0.516533	0.545453	0.576043	0.610707	0.649396	0.691321	0.738426	0.79014	0.848488	0.914872	0.991003
AUS	SSP2_GCAM	CAPcap	0.00126656	0.00291616	0.00458141	0.0062932	0.00801648	0.00972803	0.0105748	0.0123501	0.0142714	0.0163749	0.0183831	0.0294291	0.0410631	0.0535275	0.0663748	0.0810835	0.0972474	0.114161	0.131346	0.150305	0.170387	0.187393	0.205911	0.225115	0.244598	0.265541	0.288297	0.310063	0.333322	0.358649	0.385059	0.404757	0.42621	0.447524	0.47045	0.494884	0.520169	0.547914	0.578138	0.612656	0.650429	0.691882	0.738923	0.790586	0.84879	0.915064	0.991016
AUS	SSP2_GCAM	EPC	0.000359867	0.00084365	0.00134208	0.00186603	0.00241325	0.00301341	0.0036475	0.00434565	0.00509692	0.00592718	0.00676908	0.0109933	0.0156653	0.0208594	0.0265936	0.0331517	0.0405108	0.0487096	0.0578612	0.0682666	0.0789175	0.0885666	0.0992924	0.110614	0.122786	0.136635	0.151682	0.167451	0.184147	0.202622	0.223353	0.239929	0.258413	0.277965	0.299354	0.322582	0.348319	0.376761	0.409337	0.445968	0.489498	0.539505	0.598548	0.666967	0.750054	0.853432	0.98365
AUS	SSP2_GCAM	EPCcap	0.000638921	0.00149036	0.00237587	0.00331451	0.00430642	0.00513705	0.00474524	0.00566656	0.00658613	0.00767787	0.00872428	0.0141888	0.0201414	0.0267605	0.0328069	0.0409216	0.0498102	0.0596642	0.0677943	0.0781202	0.0902677	0.100939	0.112958	0.125546	0.138761	0.153882	0.170665	0.184685	0.202864	0.221704	0.244029	0.260886	0.280469	0.298501	0.316498	0.340549	0.364301	0.388444	0.419784	0.456024	0.495598	0.543404	0.602183	0.670366	0.752565	0.855126	0.983787
AUS	SSP2_GCAM	RES	0.00133034	0.00310091	0.00489018	0.00673787	0.00867083	0.0107267	0.012899	0.0152405	0.0177585	0.0204429	0.0232077	0.0371169	0.0518374	0.0678877	0.085149	0.103781	0.124305	0.146327	0.169855	0.194864	0.219863	0.24119	0.263926	0.287191	0.310785	0.335732	0.362152	0.388632	0.414861	0.442341	0.47117	0.492783	0.515525	0.53874	0.562636	0.587486	0.613332	0.640546	0.669597	0.700695	0.734496	0.770698	0.809274	0.84995	0.894031	0.941941	0.994031
AUS	SSP2_GCAM	REScap	0.00148533	0.00346347	0.00546377	0.00753066	0.00969412	0.0119938	0.0144074	0.0170055	0.0197948	0.0227649	0.0258192	0.0412048	0.0574216	0.0750322	0.0938826	0.114144	0.136362	0.160087	0.185289	0.211932	0.238418	0.260892	0.28474	0.309027	0.333535	0.359319	0.386486	0.41355	0.440215	0.467988	0.496963	0.518566	0.541202	0.564198	0.587744	0.612117	0.637337	0.663744	0.691778	0.721617	0.753839	0.788123	0.824401	0.862373	0.903201	0.947199	0.994598
AUS	SSP2_MESSAGE	CAP	0.018151	0.0194043	0.0209629	0.0225373	0.0245474	0.0267571	0.0290386	0.0318027	0.0345461	0.0376734	0.0408367	0.0440234	0.0478023	0.0516668	0.0558777	0.0607786	0.0658882	0.071393	0.0774387	0.0834065	0.0896573	0.0987921	0.108544	0.118027	0.12875	0.139635	0.151269	0.16376	0.17628	0.189703	0.204059	0.224331	0.244454	0.267316	0.289825	0.31445	0.337817	0.362627	0.388454	0.415349	0.44136	0.470029	0.498895	0.529707	0.560945	0.591526	0.623686
AUS	SSP2_MESSAGE	CAPcap	0.0211401	0.0225891	0.0244464	0.0263743	0.0287979	0.0312507	0.0336855	0.0336461	0.0365495	0.0397835	0.0431667	0.0464859	0.0504416	0.0545269	0.0582799	0.0634461	0.0687977	0.0744901	0.0808654	0.0859741	0.0918154	0.101227	0.111158	0.120817	0.131859	0.143084	0.154913	0.167663	0.179608	0.193364	0.207756	0.228434	0.24872	0.271913	0.294808	0.319048	0.341667	0.366415	0.390848	0.417738	0.443578	0.471859	0.5001	0.53036	0.561621	0.592218	0.624274
AUS	SSP2_MESSAGE	EPC	0.00604934	0.00657307	0.0071995	0.00791667	0.00870186	0.00963014	0.0106334	0.011825	0.0130913	0.0144676	0.0158394	0.0173327	0.0190695	0.0209148	0.022951	0.0252844	0.0278449	0.0304577	0.0333678	0.0365902	0.0398007	0.0444111	0.049481	0.0547416	0.0607882	0.0668924	0.0735502	0.0807701	0.0882899	0.0965054	0.105648	0.118593	0.131879	0.147494	0.163409	0.180996	0.199002	0.218612	0.239995	0.261743	0.285125	0.310538	0.338748	0.368315	0.400009	0.432999	0.468296
AUS	SSP2_MESSAGE	EPCcap	0.0106933	0.0115607	0.0126954	0.0139972	0.0154405	0.0167418	0.0180191	0.0153803	0.0170212	0.0186907	0.0205023	0.0223368	0.0244945	0.0268302	0.0283424	0.0312667	0.034414	0.0374786	0.0411011	0.0430919	0.0458079	0.0511544	0.0568238	0.0626778	0.0696397	0.0766629	0.0839843	0.0919664	0.0984624	0.107633	0.117098	0.13137	0.145382	0.162195	0.179447	0.196243	0.212426	0.232066	0.249258	0.271155	0.294157	0.31835	0.344379	0.371907	0.403758	0.436876	0.471747
AUS	SSP2_MESSAGE	RES	0.0220341	0.0238114	0.0258679	0.0281791	0.0308702	0.0338558	0.0372023	0.0409966	0.0450492	0.049367	0.0536942	0.0583645	0.0635615	0.0692073	0.0753622	0.0820969	0.0894976	0.0970331	0.105283	0.113947	0.12253	0.134818	0.147978	0.161441	0.175812	0.190349	0.205799	0.222248	0.238645	0.256003	0.274407	0.29991	0.324842	0.352558	0.379478	0.40739	0.434356	0.462368	0.490945	0.519135	0.546723	0.575673	0.604915	0.634501	0.663687	0.692419	0.721076
AUS	SSP2_MESSAGE	REScap	0.0245416	0.0265301	0.0288292	0.0314117	0.0344168	0.0377447	0.0414698	0.0456521	0.0501143	0.0548628	0.0596158	0.0647397	0.0704356	0.0766157	0.0833367	0.0906818	0.0987408	0.10693	0.115883	0.125254	0.134516	0.147759	0.161902	0.176324	0.191674	0.207151	0.223546	0.240942	0.258214	0.276434	0.295676	0.322233	0.348053	0.376601	0.40417	0.43259	0.459884	0.488078	0.516669	0.544711	0.571999	0.600474	0.629068	0.657833	0.686047	0.713668	0.741066
AUS	SSP2_REMIND	CAP	5.95476e-06	0.0019538	0.00392128	0.00595449	0.00806162	0.0103768	0.0128055	0.0153959	0.018349	0.0215021	0.0248986	0.0443284	0.0658513	0.0910687	0.120012	0.155688	0.198879	0.248885	0.308911	0.37513	0.445075	0.506938	0.574057	0.651716	0.739376	0.837861	0.947656	1.06424	1.18177	1.2923	1.38116	1.47235	1.5689	1.66818	1.76707	1.86785	1.97291	2.0764	2.16742	2.2582	2.33646	2.42267	2.51797	2.6059	2.6899	2.77216	2.86533
AUS	SSP2_REMIND	CAPcap	6.95716e-06	0.00228176	0.00458879	0.00698757	0.00948669	0.0122385	0.0148925	0.0163003	0.0194324	0.0227172	0.0263329	0.0468785	0.0695041	0.0959152	0.126286	0.163655	0.208563	0.25774	0.319088	0.386556	0.453854	0.515956	0.580378	0.657613	0.744466	0.841495	0.949023	1.06229	1.1757	1.28158	1.36713	1.45574	1.54855	1.64328	1.73625	1.82976	1.93197	2.03882	2.12342	2.21116	2.30408	2.39173	2.48976	2.59449	2.67775	2.75843	2.84972
AUS	SSP2_REMIND	EPC	1.97051e-06	0.000651849	0.00133467	0.00206617	0.00283845	0.0036942	0.0046287	0.00567162	0.00682454	0.0081287	0.00954727	0.0172936	0.0264044	0.0372868	0.0505371	0.0676037	0.0894024	0.11687	0.152211	0.195781	0.246413	0.297875	0.359064	0.438936	0.544431	0.688502	0.886477	1.16124	1.54186	2.03756	2.60176	3.43187	4.8047	7.46666	14.5537	70.515	-29.3714	-13.478	-9.46314	-7.54981	-6.4998	-5.66053	-5.19042	-4.79238	-4.47436	-4.30511	-4.09393
AUS	SSP2_REMIND	EPCcap	3.4994e-06	0.00115164	0.00236305	0.00366961	0.00506419	0.00659321	0.00787363	0.00739012	0.00889929	0.0105184	0.0123856	0.0224319	0.0340583	0.0478122	0.0646365	0.0862278	0.113266	0.141848	0.183164	0.233514	0.281591	0.33719	0.393883	0.475497	0.580691	0.71913	0.90055	1.1358	1.43587	1.78772	2.16192	2.67524	3.3769	4.4006	5.92781	8.28962	14.8905	91.5735	-58.3193	-21.2283	-10.363	-7.95335	-6.6732	-5.28092	-4.88688	-4.69392	-4.45234
AUS	SSP2_REMIND	RES	7.28049e-06	0.00239173	0.00484844	0.00742611	0.0101407	0.0130767	0.0162808	0.0197403	0.0235448	0.027772	0.0323509	0.0572469	0.0849624	0.116627	0.152988	0.196215	0.2473	0.306015	0.373031	0.44431	0.516659	0.579604	0.644181	0.715747	0.792775	0.87526	0.961018	1.04626	1.12664	1.19611	1.24892	1.29987	1.3506	1.39941	1.44694	1.48988	1.5317	1.56904	1.60283	1.63102	1.65641	1.68285	1.7064	1.72862	1.74939	1.76863	1.78811
AUS	SSP2_REMIND	REScap	8.13089e-06	0.00267202	0.0054183	0.00830118	0.0113383	0.0146238	0.0182059	0.0220506	0.0262719	0.0309551	0.0360213	0.0635299	0.0939523	0.128462	0.16778	0.214107	0.268282	0.329773	0.398989	0.471503	0.543941	0.606047	0.668886	0.737518	0.810224	0.886768	0.964936	1.04124	1.11193	1.17208	1.21721	1.26027	1.30271	1.34312	1.38208	1.41695	1.45062	1.48046	1.50725	1.52946	1.54937	1.57	1.58829	1.60549	1.62151	1.63628	1.65118
AUS	SSP4_WITCH	CAP	0.00167211	0.00391441	0.00633758	0.00915781	0.0124486	0.01653	0.0215323	0.0274846	0.0346111	0.0423961	0.0494506	0.0586482	0.0675428	0.0769334	0.0859946	0.0958745	0.105612	0.115827	0.126343	0.137382	0.150442	0.167175	0.184976	0.203991	0.223743	0.245974	0.269628	0.292266	0.317354	0.341469	0.36453	0.388883	0.41364	0.437934	0.459789	0.480691	0.502138	0.523124	0.543651	0.563527	0.582919	0.602319	0.621475	0.63995	0.657837	0.674834	0.691919
AUS	SSP4_WITCH	CAPcap	0.00195081	0.0045748	0.00739269	0.0107007	0.0145665	0.0193473	0.0252226	0.0319894	0.0402975	0.0449139	0.0523413	0.0620458	0.0714063	0.0812968	0.0907629	0.101141	0.111356	0.122095	0.13312	0.144686	0.158306	0.175722	0.19425	0.214022	0.234494	0.257517	0.280501	0.303466	0.329163	0.35379	0.377309	0.402086	0.427214	0.451816	0.473907	0.495004	0.516603	0.537685	0.558262	0.578161	0.597479	0.616818	0.635875	0.654218	0.671941	0.688756	0.705279
AUS	SSP4_WITCH	EPC	0.000548909	0.00128705	0.0021035	0.00305744	0.00419621	0.00557966	0.00729254	0.00941021	0.0119182	0.0146856	0.0173712	0.020668	0.024063	0.0277037	0.0312326	0.0350176	0.0390599	0.0431348	0.0472775	0.0520521	0.0573404	0.0645123	0.0720566	0.0809437	0.0897534	0.100069	0.111724	0.123438	0.136244	0.149397	0.16213	0.1766	0.191408	0.206539	0.220973	0.235686	0.250827	0.266428	0.282112	0.29748	0.313693	0.330675	0.348096	0.365023	0.38246	0.399569	0.417777
AUS	SSP4_WITCH	EPCcap	0.000976784	0.00230326	0.00374864	0.00547296	0.00754261	0.010055	0.0131887	0.0167104	0.0212515	0.0199366	0.0236353	0.0282054	0.0329233	0.0380302	0.0429046	0.0482041	0.0539245	0.0597163	0.0656404	0.0724472	0.0799276	0.089968	0.100642	0.11318	0.125552	0.140012	0.152849	0.168103	0.185347	0.202874	0.21982	0.238942	0.258308	0.277947	0.296684	0.315504	0.334775	0.354404	0.373836	0.392853	0.412309	0.432718	0.45316	0.472878	0.49293	0.512394	0.530797
AUS	SSP4_WITCH	RES	0.00202999	0.00473398	0.00768572	0.0110546	0.0150717	0.0199197	0.025838	0.0330606	0.041449	0.0505777	0.0591924	0.0696447	0.0801126	0.0911018	0.10176	0.112778	0.124173	0.135347	0.146814	0.159332	0.17314	0.191023	0.209626	0.230173	0.250488	0.273157	0.297098	0.320588	0.345193	0.368791	0.390903	0.415089	0.438524	0.461258	0.481614	0.501726	0.521233	0.540397	0.559185	0.577205	0.594762	0.613169	0.630594	0.647385	0.66392	0.679398	0.695015
AUS	SSP4_WITCH	REScap	0.00226638	0.00528724	0.0085856	0.0123501	0.0168376	0.0222495	0.0288497	0.0368911	0.0462152	0.0563172	0.0658268	0.0773383	0.088835	0.100872	0.11251	0.124509	0.136883	0.148983	0.161366	0.174847	0.189674	0.208811	0.228634	0.250435	0.271889	0.295714	0.320743	0.34517	0.370621	0.3949	0.417537	0.442172	0.465919	0.488842	0.509272	0.529371	0.548782	0.567775	0.586319	0.604037	0.621233	0.639191	0.656127	0.672386	0.68834	0.703224	0.718188
AUS	SSP5_GCAM	CAP	0.00109109	0.00415247	0.00716942	0.0102037	0.0133661	0.0166897	0.0201489	0.0237587	0.0275754	0.031656	0.0358708	0.0491198	0.0627408	0.0774267	0.0927103	0.108995	0.126033	0.14406	0.162275	0.179775	0.197482	0.205748	0.213506	0.22139	0.229394	0.237381	0.245412	0.253628	0.262445	0.270906	0.280896	0.288367	0.296033	0.30436	0.312904	0.321725	0.330806	0.340663	0.350895	0.363374	0.376346	0.392634	0.408726	0.425219	0.442765	0.461517	0.48116
AUS	SSP5_GCAM	CAPcap	0.00127157	0.00484517	0.00838929	0.0117787	0.0141076	0.0175733	0.0212236	0.0250025	0.0290585	0.0329119	0.0372854	0.0507113	0.0640095	0.0790077	0.0946102	0.111019	0.128023	0.14584	0.16432	0.182111	0.199735	0.207561	0.214581	0.222348	0.229935	0.23768	0.245737	0.253773	0.262601	0.271075	0.281079	0.288389	0.296056	0.30436	0.312904	0.321725	0.330806	0.340663	0.350895	0.363374	0.376346	0.392634	0.408726	0.425219	0.442765	0.461517	0.48116
AUS	SSP5_GCAM	EPC	0.000369796	0.00143876	0.0025528	0.00375153	0.00503172	0.00644288	0.00800775	0.00970398	0.0116146	0.0136183	0.0158054	0.0223354	0.0294322	0.0373888	0.046142	0.0559592	0.0663158	0.0781043	0.0902144	0.102718	0.115358	0.122471	0.129025	0.13625	0.143828	0.151073	0.158785	0.167046	0.175306	0.183908	0.193325	0.201141	0.209621	0.218191	0.227238	0.237016	0.246817	0.257065	0.267867	0.281262	0.294642	0.311432	0.327953	0.344835	0.363775	0.383299	0.403857
AUS	SSP5_GCAM	EPCcap	0.000648591	0.00252169	0.0044878	0.00627483	0.0064773	0.00822719	0.0102176	0.0123196	0.0147634	0.0165452	0.0191499	0.0263627	0.0332811	0.0422189	0.0520056	0.0624307	0.0729753	0.0845445	0.0975524	0.111013	0.12345	0.129121	0.13319	0.13999	0.146098	0.152465	0.160253	0.167803	0.176102	0.184743	0.194202	0.201256	0.20974	0.218191	0.227238	0.237016	0.246817	0.257065	0.267867	0.281262	0.294642	0.311432	0.327953	0.344835	0.363775	0.383299	0.403857
AUS	SSP5_GCAM	RES	0.00134641	0.00515773	0.00900169	0.012982	0.0171509	0.0216309	0.0263966	0.0315027	0.0370138	0.0427321	0.0487102	0.0669563	0.0859858	0.106242	0.127504	0.150235	0.173408	0.197728	0.222086	0.245419	0.267835	0.27846	0.288532	0.298784	0.309221	0.318935	0.328771	0.33873	0.348815	0.35903	0.370469	0.378869	0.387521	0.396435	0.405623	0.4151	0.42488	0.434981	0.445422	0.457792	0.470685	0.487202	0.502637	0.518696	0.53542	0.552853	0.571047
AUS	SSP5_GCAM	REScap	0.00150075	0.00574959	0.0100355	0.0144704	0.0190916	0.0240462	0.0293054	0.0349285	0.040987	0.0472522	0.0537877	0.0737365	0.0944267	0.116341	0.139229	0.163572	0.188255	0.214015	0.239682	0.264142	0.287519	0.2985	0.308865	0.319394	0.330084	0.339996	0.350015	0.36014	0.370375	0.380724	0.392305	0.400759	0.409458	0.41841	0.427627	0.437123	0.446912	0.457009	0.467433	0.47978	0.492628	0.509077	0.524402	0.54031	0.556838	0.574026	0.591917
AUS	SSP5_REMIND	CAP	3.17818e-06	0.00110994	0.00219784	0.00324086	0.00425532	0.00529082	0.00625221	0.00725387	0.00821331	0.00917953	0.0101106	0.0202625	0.0307669	0.0415344	0.0534271	0.0662595	0.0806324	0.0971377	0.115059	0.135046	0.157158	0.189173	0.227427	0.271474	0.325592	0.389144	0.464063	0.542714	0.620978	0.703014	0.783639	0.858969	0.942381	1.03547	1.13812	1.2499	1.37062	1.49692	1.62657	1.74979	1.86488	1.98534	2.11206	2.24363	2.37098	2.50775	2.62655
AUS	SSP5_REMIND	CAPcap	3.7e-06	0.001295	0.00257135	0.00380254	0.00493108	0.00557407	0.00658722	0.00765372	0.0086591	0.00967675	0.0105283	0.0210897	0.031801	0.0424079	0.0545595	0.067672	0.0822937	0.0990541	0.116678	0.136823	0.159273	0.191718	0.229381	0.273762	0.327054	0.390293	0.46485	0.543151	0.621416	0.703184	0.783785	0.859079	0.942433	1.03547	1.1381	1.2499	1.37062	1.49692	1.62657	1.74979	1.86488	1.98534	2.11206	2.24363	2.37098	2.50775	2.62655
AUS	SSP5_REMIND	EPC	1.06704e-06	0.00037994	0.000768623	0.00117373	0.00158606	0.00201131	0.00245559	0.00291007	0.003382	0.0038634	0.00436213	0.00897054	0.0139057	0.0193149	0.0253515	0.0322591	0.0401041	0.0493492	0.059809	0.0720703	0.0858541	0.106774	0.132214	0.163918	0.20506	0.256495	0.322494	0.399069	0.48212	0.576689	0.67877	0.78215	0.907382	1.05991	1.24667	1.47502	1.75702	2.09736	2.49155	2.92316	3.38847	3.94431	4.63055	5.45992	6.38635	7.66285	8.85232
AUS	SSP5_REMIND	EPCcap	1.87208e-06	0.000666784	0.00135165	0.0020656	0.00266349	0.00257405	0.0031382	0.00372554	0.00430872	0.00490503	0.0053201	0.010895	0.0164608	0.0218953	0.028711	0.0364723	0.0451244	0.0552081	0.0652387	0.0781665	0.0930609	0.115517	0.139404	0.172495	0.211167	0.261736	0.32659	0.401731	0.484916	0.578044	0.679994	0.783115	0.907863	1.05986	1.24644	1.47502	1.75702	2.09736	2.49155	2.92316	3.38847	3.94431	4.63055	5.45992	6.38635	7.66285	8.85232
AUS	SSP5_REMIND	RES	3.8845e-06	0.00136357	0.00272034	0.00408225	0.00543698	0.00680313	0.00817343	0.00956643	0.0109494	0.0123615	0.0137596	0.0276381	0.0419375	0.0569276	0.0730067	0.0906593	0.110039	0.131623	0.155306	0.181404	0.209219	0.249256	0.295243	0.347325	0.408442	0.476927	0.5537	0.630074	0.70202	0.772786	0.838811	0.897204	0.959096	1.02453	1.09278	1.16321	1.23484	1.30526	1.37303	1.43479	1.48957	1.54545	1.60052	1.65423	1.70602	1.76041	1.80409
AUS	SSP5_REMIND	REScap	4.33076e-06	0.00152087	0.00303538	0.00455673	0.00606975	0.00758688	0.00910549	0.0106468	0.0121741	0.013731	0.0152674	0.0305923	0.0463079	0.0627009	0.080207	0.0993439	0.120259	0.143445	0.168749	0.196486	0.225884	0.267941	0.315824	0.369542	0.431886	0.500886	0.577187	0.652009	0.721535	0.789033	0.851231	0.905623	0.962655	1.02226	1.0837	1.14633	1.20922	1.27029	1.32835	1.38068	1.42662	1.47305	1.51837	1.56217	1.60402	1.64759	1.68229
AUT	SSP1_AIMCGE	CAP	0	2.73109e-05	5.50187e-05	8.39421e-05	0.000114972	0.000148683	0.000186218	0.000226946	0.000271384	0.000318509	0.000366803	0.0037081	0.00723553	0.0109548	0.014872	0.0189387	0.0232412	0.0279044	0.0326788	0.0377813	0.0431767	0.0521918	0.0618842	0.0720946	0.082738	0.0945429	0.106981	0.119848	0.133898	0.148553	0.16433	0.182593	0.202374	0.222808	0.245212	0.270237	0.296316	0.323438	0.350814	0.37813	0.403803	0.424076	0.444364	0.464626	0.48482	0.50443	0.525224
AUT	SSP1_AIMCGE	CAPcap	0	3.18848e-05	6.44481e-05	9.86831e-05	0.000133353	0.000157291	0.000196567	0.000239605	0.000286441	0.000336598	0.000387564	0.00386765	0.00755372	0.0114385	0.0152285	0.0193825	0.0237952	0.0285809	0.0334622	0.038563	0.0439437	0.0530933	0.0629831	0.0734205	0.0841005	0.0956421	0.108108	0.120624	0.134346	0.148793	0.164604	0.182908	0.202527	0.222981	0.245407	0.270457	0.29634	0.323465	0.350843	0.37813	0.403803	0.424076	0.444364	0.464626	0.48482	0.50443	0.525224
AUT	SSP1_AIMCGE	EPC	0	8.84941e-06	1.8226e-05	2.84441e-05	3.98607e-05	5.26809e-05	6.73002e-05	8.38391e-05	0.000102543	0.00012271	0.000144308	0.00149389	0.00297797	0.00460773	0.00639984	0.0083411	0.0104651	0.0127966	0.0153012	0.0180442	0.0210032	0.0259527	0.0313721	0.0373312	0.0436608	0.050906	0.058834	0.0673383	0.0767868	0.0868693	0.0981438	0.111	0.125811	0.141659	0.159254	0.179397	0.201313	0.224653	0.249252	0.274281	0.298496	0.318342	0.339461	0.360499	0.381808	0.403016	0.426085
AUT	SSP1_AIMCGE	EPCcap	0	1.55517e-05	3.21499e-05	5.03466e-05	6.71729e-05	6.82143e-05	8.65319e-05	0.000107653	0.000131223	0.00015719	0.000184376	0.00182987	0.00364841	0.00563245	0.00732256	0.00950861	0.0119208	0.0145622	0.0173494	0.0201607	0.0231611	0.0285047	0.0344471	0.0409982	0.0474299	0.0540565	0.0620722	0.069692	0.0782667	0.0877779	0.0991699	0.112154	0.126459	0.142382	0.16006	0.180294	0.20143	0.224781	0.249389	0.274281	0.298496	0.318342	0.339461	0.360499	0.381808	0.403016	0.426085
AUT	SSP1_AIMCGE	RES	0	2.25423e-05	4.61703e-05	7.17639e-05	0.000100176	0.000131999	0.000168288	0.000209305	0.000255415	0.000305264	0.000357948	0.003695	0.00733722	0.0113346	0.0156608	0.0203515	0.0254209	0.0309757	0.0368496	0.0432636	0.0501181	0.0613285	0.0735395	0.0865417	0.100279	0.115688	0.131997	0.149097	0.16768	0.18696	0.207847	0.231417	0.257074	0.283339	0.311791	0.342949	0.374864	0.407373	0.440028	0.47158	0.500868	0.523974	0.546825	0.569234	0.591001	0.611923	0.63347
AUT	SSP1_AIMCGE	REScap	0	2.51455e-05	5.15286e-05	8.01292e-05	0.000111876	0.000147308	0.000187675	0.000233262	0.000284476	0.000339807	0.000398248	0.00410718	0.00814825	0.0125761	0.017359	0.0225361	0.028122	0.0342329	0.0406839	0.0477155	0.0552152	0.067463	0.0807667	0.0948908	0.109767	0.126398	0.143937	0.162256	0.182086	0.202575	0.224679	0.249511	0.276407	0.303794	0.3333	0.365424	0.398122	0.431216	0.464247	0.495962	0.525226	0.548189	0.570801	0.592878	0.614234	0.634677	0.655649
AUT	SSP1_GCAM	CAP	0.00215079	0.00411907	0.00604674	0.00796986	0.0098753	0.0118231	0.0137594	0.0157695	0.01774	0.0197287	0.0216807	0.0242227	0.0267737	0.029212	0.0316557	0.0340857	0.0365417	0.0390048	0.0414834	0.0439667	0.046707	0.0525866	0.0585206	0.0645103	0.0706829	0.077014	0.0835732	0.0904826	0.0973082	0.104451	0.112222	0.126038	0.140402	0.155283	0.171339	0.1879	0.205985	0.224898	0.24522	0.26762	0.290581	0.314982	0.34264	0.372985	0.407768	0.448563	0.4951
AUT	SSP1_GCAM	CAPcap	0.00250625	0.00481056	0.00708298	0.00936266	0.0114489	0.0125011	0.0145044	0.0166451	0.0187083	0.0208366	0.0225921	0.0252515	0.0279099	0.0298627	0.0323651	0.0348647	0.0373931	0.03992	0.0424047	0.0447191	0.0475406	0.0534931	0.0595713	0.0656856	0.0715881	0.0778984	0.0841513	0.0909341	0.0975228	0.10463	0.112423	0.126137	0.140517	0.155416	0.17149	0.188071	0.206004	0.224919	0.245244	0.26762	0.290581	0.314982	0.34264	0.372985	0.407768	0.448563	0.4951
AUT	SSP1_GCAM	EPC	0.000687206	0.0013472	0.00202467	0.00274176	0.00348317	0.00426961	0.0050944	0.00597934	0.00689562	0.00784457	0.00881846	0.0100813	0.0113846	0.0127037	0.014065	0.01546	0.0169068	0.0184127	0.019941	0.0215203	0.0232307	0.026658	0.0302208	0.0338959	0.0377578	0.0418921	0.0462391	0.0509773	0.0558031	0.0608445	0.0663062	0.0758421	0.0861542	0.0970917	0.108983	0.121845	0.136016	0.151473	0.168319	0.187069	0.207149	0.228606	0.253122	0.281044	0.313835	0.353328	0.39912
AUT	SSP1_GCAM	EPCcap	0.00120627	0.00236579	0.0035629	0.00484353	0.00585769	0.00551786	0.00652181	0.00766584	0.00879911	0.0100274	0.0107905	0.0123284	0.0138784	0.014471	0.0160018	0.0175811	0.0192104	0.0208818	0.0224524	0.0237105	0.0256126	0.0292547	0.0331841	0.0371539	0.0403348	0.0444208	0.0479715	0.0523707	0.0565528	0.0614993	0.0670239	0.0762502	0.0866182	0.0976133	0.109567	0.122498	0.136102	0.151567	0.168422	0.187069	0.207149	0.228606	0.253122	0.281044	0.313835	0.353328	0.39912
AUT	SSP1_GCAM	RES	0.00175837	0.00342364	0.00511715	0.00687175	0.00868643	0.0105894	0.0125694	0.014656	0.0168175	0.0190211	0.0212492	0.0241327	0.0270661	0.0300388	0.0330402	0.0361203	0.0392855	0.0424641	0.0457254	0.0490755	0.0526218	0.0598326	0.0672221	0.0748042	0.0825935	0.0907949	0.0992759	0.108293	0.11742	0.126894	0.137054	0.154509	0.172871	0.191862	0.212054	0.233094	0.255711	0.279464	0.304449	0.33171	0.359595	0.38845	0.420385	0.454574	0.492918	0.536354	0.58395
AUT	SSP1_GCAM	REScap	0.00195976	0.00381707	0.00570699	0.00766603	0.00969097	0.0118014	0.0139928	0.0162988	0.0186836	0.0211115	0.0235588	0.0267258	0.0299415	0.0331889	0.0364614	0.0398141	0.0432545	0.0467036	0.050236	0.0538557	0.0576839	0.0654942	0.0734799	0.0816558	0.0900314	0.0988307	0.107906	0.117531	0.127248	0.137311	0.148083	0.166586	0.185978	0.20596	0.227127	0.249098	0.272621	0.297224	0.322993	0.350987	0.379485	0.408833	0.441154	0.475571	0.513947	0.557136	0.604116
AUT	SSP1_IMAGE	CAP	0.056548	0.0642082	0.0727455	0.0823306	0.093069	0.105383	0.119241	0.134936	0.152189	0.17079	0.189506	0.215965	0.244372	0.275451	0.310211	0.347312	0.385488	0.426041	0.46649	0.506231	0.53781	0.562847	0.586368	0.609505	0.632965	0.658194	0.687279	0.715439	0.743033	0.769133	0.794629	0.819731	0.84334	0.864284	0.884066	0.90326	0.922153	0.941258	0.961788	0.984577	1.01057	1.03945	1.07012	1.10341	1.1386	1.17598	1.21572
AUT	SSP1_IMAGE	CAPcap	0.0654747	0.074249	0.0841882	0.0954814	0.106406	0.110795	0.124934	0.141426	0.159306	0.178776	0.196183	0.223247	0.252301	0.282628	0.31508	0.352582	0.391119	0.432078	0.472149	0.510635	0.542388	0.567251	0.590918	0.614184	0.636987	0.661072	0.688887	0.716764	0.743717	0.769472	0.794958	0.819864	0.843466	0.864402	0.884175	0.903358	0.922162	0.941264	0.961793	0.984577	1.01057	1.03945	1.07012	1.10341	1.1386	1.17598	1.21572
AUT	SSP1_IMAGE	EPC	0.0186971	0.0218126	0.0254072	0.0296491	0.034585	0.0404095	0.0472562	0.0552342	0.0644193	0.0747175	0.0856933	0.101354	0.119107	0.139598	0.163694	0.191145	0.220728	0.254761	0.290471	0.328012	0.360271	0.387219	0.413905	0.441521	0.469852	0.501471	0.537971	0.57468	0.611775	0.647544	0.683692	0.72028	0.755243	0.78703	0.817684	0.847383	0.876964	0.907183	0.93954	0.975521	1.01685	1.06328	1.11335	1.16821	1.22699	1.29057	1.35962
AUT	SSP1_IMAGE	EPCcap	0.0326418	0.0378099	0.0439456	0.0512685	0.0568998	0.0516659	0.0597903	0.0698369	0.0810083	0.0937546	0.103357	0.121456	0.141786	0.161982	0.182408	0.212191	0.243957	0.280453	0.316092	0.350244	0.38365	0.410209	0.43754	0.46572	0.491021	0.51734	0.547564	0.582786	0.616384	0.650151	0.686187	0.721453	0.756329	0.788027	0.818581	0.848171	0.877043	0.907245	0.939582	0.975521	1.01685	1.06328	1.11335	1.16821	1.22699	1.29057	1.35962
AUT	SSP1_IMAGE	RES	0.0465013	0.0537587	0.062015	0.0715484	0.0825676	0.0952366	0.109818	0.126548	0.145254	0.165677	0.186676	0.215748	0.247557	0.282348	0.321393	0.363074	0.405551	0.450899	0.495143	0.53871	0.573307	0.600641	0.626541	0.651719	0.676832	0.703034	0.732076	0.759764	0.786128	0.810506	0.833789	0.856249	0.876754	0.894724	0.911323	0.926937	0.941982	0.95681	0.972293	0.988976	1.00744	1.02732	1.04775	1.06916	1.091	1.1133	1.1361
AUT	SSP1_IMAGE	REScap	0.0516449	0.0596864	0.0688208	0.0793504	0.0914791	0.105293	0.121137	0.13925	0.159421	0.181344	0.203759	0.234638	0.268195	0.304626	0.345169	0.388079	0.43142	0.477273	0.521585	0.56481	0.598851	0.625566	0.650746	0.6751	0.699268	0.724351	0.752002	0.778215	0.803042	0.825885	0.847605	0.868466	0.887437	0.904002	0.919255	0.933562	0.947311	0.960827	0.974903	0.990029	1.00672	1.02463	1.04297	1.06211	1.08157	1.10137	1.12152
AUT	SSP1_MESSAGE	CAP	0.0577559	0.0641961	0.0709903	0.0780019	0.0855785	0.0934718	0.101886	0.110608	0.119793	0.129109	0.138398	0.150372	0.162621	0.174585	0.187135	0.200149	0.213487	0.227471	0.241541	0.256882	0.272639	0.294148	0.316569	0.34022	0.366398	0.393476	0.422072	0.45077	0.480008	0.507853	0.532583	0.556871	0.579683	0.60113	0.62085	0.641143	0.65918	0.6788	0.697773	0.717504	0.738779	0.760671	0.78771	0.815991	0.845476	0.875972	0.907562
AUT	SSP1_MESSAGE	CAPcap	0.0666295	0.0741466	0.0821584	0.0904294	0.0979013	0.0983257	0.106906	0.116061	0.125592	0.13543	0.145083	0.155845	0.168595	0.180853	0.190698	0.203862	0.217545	0.231806	0.24603	0.260942	0.276284	0.297891	0.32062	0.344622	0.370505	0.396844	0.424919	0.452613	0.480967	0.508324	0.533078	0.557389	0.579913	0.601368	0.621098	0.641398	0.659206	0.678826	0.6978	0.717504	0.738779	0.760671	0.78771	0.815991	0.845476	0.875972	0.907562
AUT	SSP1_MESSAGE	EPC	0.0190564	0.0217275	0.0246495	0.0278234	0.0313868	0.0352362	0.0394446	0.044137	0.0490359	0.0542461	0.0596139	0.0666036	0.0740088	0.0817199	0.0898539	0.0987232	0.107865	0.117791	0.128081	0.139606	0.151714	0.167809	0.185264	0.204522	0.226387	0.249864	0.276009	0.303046	0.331286	0.359737	0.385823	0.412069	0.438122	0.463328	0.487196	0.511959	0.534922	0.560327	0.584887	0.610538	0.638473	0.667198	0.702554	0.740583	0.780786	0.82272	0.866898
AUT	SSP1_MESSAGE	EPCcap	0.0329928	0.0375719	0.0426454	0.0481902	0.0517437	0.0451226	0.0500894	0.0559814	0.0619243	0.0684534	0.0749153	0.0804296	0.0892363	0.0980232	0.101359	0.110989	0.12121	0.132118	0.14303	0.153757	0.165049	0.18174	0.200303	0.220868	0.241939	0.263086	0.287565	0.311051	0.335895	0.362373	0.388564	0.414901	0.439572	0.46481	0.488703	0.51348	0.535105	0.560508	0.585066	0.610538	0.638473	0.667198	0.702554	0.740583	0.780786	0.82272	0.866898
AUT	SSP1_MESSAGE	RES	0.0474156	0.0535604	0.0602546	0.0674339	0.0753375	0.0838202	0.0929918	0.102822	0.113214	0.12398	0.134821	0.14872	0.163301	0.177971	0.193304	0.209356	0.225745	0.242895	0.260334	0.279162	0.298321	0.323239	0.349399	0.376917	0.406904	0.437629	0.470132	0.501926	0.53388	0.564195	0.59064	0.616316	0.640472	0.662897	0.683404	0.703784	0.722048	0.741519	0.759803	0.778318	0.797735	0.817169	0.840342	0.863793	0.887494	0.911151	0.934975
AUT	SSP1_MESSAGE	REScap	0.0525712	0.0593731	0.066775	0.0747041	0.0834044	0.0926416	0.102605	0.113258	0.124493	0.136101	0.147757	0.162651	0.178224	0.193834	0.210069	0.227005	0.244234	0.262199	0.280397	0.299968	0.319796	0.3455	0.372352	0.400456	0.430914	0.461933	0.494552	0.526257	0.557927	0.587793	0.613705	0.638745	0.662196	0.683875	0.703623	0.723181	0.740646	0.759211	0.776586	0.794128	0.812469	0.830766	0.852509	0.874426	0.896488	0.91842	0.940417
AUT	SSP1_REMIND	CAP	3.02078e-06	0.0021511	0.00430988	0.00650162	0.0086973	0.0109478	0.0132475	0.0156145	0.0180469	0.0206157	0.0232081	0.0416957	0.0602922	0.0792438	0.098388	0.118057	0.138268	0.159263	0.180473	0.203009	0.22622	0.260894	0.298001	0.337241	0.379796	0.425186	0.475599	0.53049	0.58891	0.652517	0.720613	0.789117	0.868099	0.95905	1.0631	1.18184	1.31554	1.4657	1.62793	1.79838	1.96699	2.15756	2.3803	2.62292	2.87895	3.19226	3.52251
AUT	SSP1_REMIND	CAPcap	3.51781e-06	0.00251181	0.00504405	0.00763379	0.0102298	0.0115719	0.0139736	0.0164744	0.0190631	0.0217662	0.0244861	0.0434405	0.0628039	0.082475	0.10046	0.12051	0.141134	0.162546	0.184145	0.206818	0.229414	0.264344	0.301885	0.341592	0.383952	0.428614	0.478503	0.532344	0.590216	0.652944	0.721013	0.789466	0.868207	0.959089	1.06303	1.1816	1.31549	1.46562	1.6278	1.79838	1.96699	2.15756	2.3803	2.62292	2.87895	3.19226	3.52251
AUT	SSP1_REMIND	EPC	9.57137e-07	0.000697405	0.00143268	0.00221129	0.00303993	0.0039248	0.00486489	0.00587922	0.00694602	0.00811378	0.00934646	0.0173277	0.0258173	0.0349202	0.0446042	0.0550488	0.0662453	0.0784827	0.0913938	0.105655	0.12099	0.144275	0.170927	0.200656	0.234878	0.273749	0.319416	0.372585	0.433324	0.503751	0.585462	0.675046	0.787544	0.930312	1.11458	1.35729	1.67911	2.12334	2.73146	3.59531	4.74563	6.77944	11.4856	25.9918	-208.026	-21.3564	-12.6227
AUT	SSP1_REMIND	EPCcap	1.68101e-06	0.00122833	0.00252238	0.00390425	0.00535202	0.00507399	0.00624672	0.00754125	0.00892275	0.0103828	0.0119091	0.0211985	0.0315026	0.042408	0.0506383	0.0623488	0.0748825	0.0885089	0.102753	0.117771	0.132042	0.1566	0.185075	0.216752	0.250815	0.287742	0.331951	0.381436	0.440126	0.506602	0.588259	0.677598	0.788526	0.930697	1.11382	1.35436	1.67828	2.12159	2.72798	3.59531	4.74563	6.77944	11.4856	25.9918	-208.026	-21.3564	-12.6227
AUT	SSP1_REMIND	RES	2.45012e-06	0.00177263	0.00361963	0.00555309	0.00758413	0.00972575	0.0119922	0.0143994	0.0169354	0.019675	0.0225301	0.0411381	0.0603421	0.0804196	0.101162	0.122772	0.145336	0.168949	0.193264	0.219216	0.245944	0.285043	0.326805	0.371108	0.41851	0.468392	0.522439	0.579847	0.639048	0.701175	0.765122	0.826935	0.894694	0.968258	1.04723	1.13085	1.21745	1.30569	1.39166	1.47251	1.54259	1.61415	1.68804	1.75746	1.82055	1.88784	1.94644
AUT	SSP1_REMIND	REScap	2.73172e-06	0.00197722	0.00403892	0.00619851	0.00846813	0.0108488	0.0133641	0.0160316	0.0188383	0.0218669	0.0250189	0.0455595	0.0666482	0.0885832	0.111114	0.134464	0.158719	0.183969	0.209833	0.237286	0.265385	0.306238	0.349512	0.395021	0.443262	0.493524	0.547424	0.604042	0.661766	0.721634	0.782523	0.840684	0.903672	0.971163	1.04259	1.11711	1.19308	1.26927	1.34234	1.41004	1.46795	1.52634	1.58588	1.64111	1.69074	1.74309	1.78819
AUT	SSP1_WITCH	CAP	0.00524433	0.0112269	0.0178277	0.0253154	0.0341183	0.0447136	0.0575068	0.0724781	0.0898807	0.108496	0.125519	0.145603	0.165791	0.185169	0.203896	0.22197	0.240521	0.258521	0.275645	0.294968	0.314178	0.340529	0.365895	0.393421	0.421603	0.450304	0.480178	0.510845	0.542914	0.576138	0.612177	0.649165	0.684991	0.720686	0.755639	0.789797	0.822475	0.854137	0.884219	0.912859	0.939586	0.964987	0.988485	1.01035	1.03061	1.04955	1.06703
AUT	SSP1_WITCH	CAPcap	0.00611752	0.0130837	0.0207829	0.0295632	0.0399047	0.0523154	0.0662489	0.0762816	0.0943096	0.113723	0.131555	0.152589	0.173747	0.193813	0.21325	0.23214	0.247659	0.26361	0.280911	0.299964	0.319577	0.346323	0.371742	0.399514	0.42777	0.454905	0.485024	0.515819	0.548079	0.58035	0.615869	0.652276	0.68668	0.722225	0.756661	0.790341	0.822974	0.854581	0.884452	0.912949	0.939654	0.965029	0.988487	1.01035	1.0306	1.04954	1.06703
AUT	SSP1_WITCH	EPC	0.00165465	0.00361712	0.00584826	0.00847038	0.0116433	0.0156059	0.0205073	0.0264977	0.0336644	0.0417942	0.049661	0.0593532	0.0695194	0.0801332	0.0907542	0.101907	0.113406	0.12532	0.137299	0.150465	0.164615	0.183826	0.203188	0.225244	0.248519	0.273812	0.30105	0.330714	0.362255	0.397076	0.436038	0.478021	0.52146	0.566473	0.612974	0.660354	0.707975	0.75613	0.803516	0.849926	0.894706	0.93822	0.979466	1.01858	1.05528	1.08973	1.12206
AUT	SSP1_WITCH	EPCcap	0.00292698	0.00635755	0.010267	0.014889	0.0204822	0.0274063	0.0342916	0.034196	0.0430853	0.0533114	0.063325	0.0756108	0.0883483	0.101234	0.114059	0.1277	0.133853	0.142518	0.155517	0.16869	0.184355	0.205342	0.225505	0.248953	0.273072	0.294144	0.322712	0.353261	0.385897	0.417308	0.454533	0.494288	0.531271	0.575698	0.61959	0.664307	0.71165	0.759437	0.805389	0.850738	0.895312	0.938597	0.979481	1.01856	1.05524	1.08966	1.12206
AUT	SSP1_WITCH	RES	0.00422371	0.00915825	0.0146727	0.0210828	0.0287554	0.0381801	0.0496573	0.0635284	0.0798734	0.0978511	0.114843	0.135357	0.156336	0.177376	0.19802	0.218609	0.239824	0.260689	0.280954	0.30276	0.325129	0.354537	0.382946	0.413405	0.444509	0.47629	0.508786	0.542034	0.575816	0.61066	0.647541	0.68441	0.719982	0.754643	0.787829	0.819683	0.849635	0.877895	0.904324	0.928805	0.951244	0.972088	0.990923	1.00806	1.02358	1.03771	1.0505
AUT	SSP1_WITCH	REScap	0.00471449	0.0102226	0.0163762	0.0235246	0.0320717	0.0425532	0.0552824	0.0705831	0.088546	0.108219	0.126733	0.148986	0.171631	0.194227	0.216289	0.238184	0.26062	0.282562	0.303767	0.326474	0.349652	0.379967	0.409058	0.440052	0.471491	0.503385	0.535776	0.568687	0.601896	0.6359	0.671627	0.707071	0.74101	0.773847	0.805071	0.834848	0.862677	0.888787	0.913077	0.935467	0.955899	0.974802	0.991819	1.00726	1.02118	1.03384	1.04527
AUT	SSP2_AIMCGE	CAP	0	0.000519521	0.00105353	0.00162323	0.0022602	0.00298187	0.00381513	0.00477388	0.00586412	0.00705222	0.00823556	0.022731	0.0378643	0.0538762	0.0701983	0.087429	0.105268	0.123673	0.142774	0.161912	0.182316	0.20895	0.23554	0.262178	0.28936	0.317294	0.346073	0.374343	0.404796	0.434806	0.467465	0.502892	0.542759	0.586845	0.637084	0.695839	0.765203	0.839646	0.917836	0.998044	1.07684	1.15629	1.23903	1.32658	1.41736	1.51157	1.607
AUT	SSP2_AIMCGE	CAPcap	0	0.000606765	0.00123346	0.00190591	0.00266187	0.00352046	0.0044447	0.00505849	0.00622087	0.00748048	0.00872019	0.0240823	0.0400365	0.0568899	0.0740855	0.091137	0.109759	0.128903	0.148645	0.168594	0.187548	0.213514	0.24045	0.267461	0.295051	0.323506	0.352497	0.381025	0.410387	0.440676	0.473144	0.508801	0.548516	0.592667	0.642023	0.699393	0.768327	0.84187	0.918603	0.998061	1.07614	1.15539	1.23822	1.32542	1.41571	1.50968	1.60451
AUT	SSP2_AIMCGE	EPC	0	0.000165882	0.00034107	0.000534355	0.000753477	0.00100789	0.00130692	0.00165492	0.00205861	0.00250425	0.0029552	0.00831767	0.0141413	0.0205037	0.027206	0.0345802	0.0424592	0.0508652	0.0597928	0.0692348	0.0794756	0.0933038	0.107836	0.122946	0.139151	0.156417	0.175231	0.19477	0.216781	0.239588	0.265827	0.29563	0.331144	0.373813	0.42586	0.493143	0.582471	0.692761	0.829086	0.995531	1.1939	1.43983	1.7673	2.22123	2.88299	3.91567	5.77133
AUT	SSP2_AIMCGE	EPCcap	0	0.000293165	0.000604371	0.00095001	0.00134596	0.00180399	0.00222898	0.00216067	0.00269532	0.00327496	0.00384032	0.0108202	0.0182854	0.0263914	0.0349131	0.0426604	0.0523745	0.0626093	0.0732254	0.0847544	0.0931871	0.106744	0.122827	0.139531	0.157464	0.17672	0.196945	0.218015	0.238038	0.26237	0.288975	0.3205	0.356594	0.400807	0.450759	0.513448	0.60225	0.708878	0.836054	0.99572	1.18468	1.42384	1.74617	2.1807	2.80163	3.76697	5.417
AUT	SSP2_AIMCGE	RES	0	0.000426035	0.000873677	0.00136532	0.00192269	0.00257112	0.00332824	0.00422143	0.00524833	0.00639206	0.00755985	0.0211354	0.0356526	0.0513014	0.067654	0.0851104	0.103484	0.122703	0.14267	0.163259	0.184947	0.213263	0.241902	0.27058	0.300086	0.330461	0.36175	0.392496	0.425603	0.457959	0.493052	0.530389	0.57186	0.617027	0.667447	0.724951	0.790939	0.859653	0.929523	0.998356	1.06325	1.12587	1.18831	1.25064	1.31225	1.37158	1.42873
AUT	SSP2_AIMCGE	REScap	0	0.000476017	0.00097663	0.00152684	0.00215091	0.00287715	0.00372467	0.00472096	0.00586565	0.0071396	0.00843921	0.0235478	0.0396416	0.0569209	0.0749038	0.0940154	0.114044	0.1349	0.156469	0.178607	0.201805	0.231929	0.262201	0.292321	0.323114	0.35461	0.386839	0.418297	0.451937	0.484585	0.51974	0.55686	0.597751	0.641888	0.690666	0.745674	0.808	0.87201	0.936182	0.998521	1.05651	1.11177	1.1662	1.21986	1.27228	1.32217	1.36969
AUT	SSP2_GCAM	CAP	0.00276956	0.0063665	0.00991153	0.01349	0.017143	0.0209321	0.0248973	0.0290548	0.0334435	0.0380148	0.0428027	0.0669644	0.0918004	0.117497	0.144687	0.172998	0.202575	0.233732	0.265617	0.297125	0.327818	0.352292	0.37809	0.402608	0.427682	0.453493	0.480569	0.508141	0.536796	0.568032	0.604276	0.640303	0.684357	0.732124	0.783695	0.840873	0.904671	0.97654	1.05909	1.15485	1.26949	1.40494	1.56842	1.76379	2.01502	2.32386	2.7697
AUT	SSP2_GCAM	CAPcap	0.00323601	0.00743522	0.0115916	0.0158259	0.0201697	0.0243054	0.0263272	0.0307545	0.0352872	0.0401537	0.0451469	0.0706353	0.0966541	0.123566	0.15034	0.179697	0.210114	0.242079	0.27199	0.302474	0.333647	0.358248	0.384316	0.409059	0.434172	0.460086	0.487453	0.513689	0.542533	0.573447	0.609741	0.645464	0.689346	0.73618	0.786458	0.84313	0.90592	0.976766	1.05856	1.15339	1.26795	1.40345	1.56613	1.76018	2.01022	2.31633	2.76275
AUT	SSP2_GCAM	EPC	0.000876643	0.00205702	0.00326498	0.00453458	0.00587423	0.00730616	0.00886505	0.0105204	0.0123109	0.0142263	0.0162273	0.0260955	0.0367507	0.048257	0.0608976	0.0748241	0.0900138	0.106708	0.124819	0.143711	0.163069	0.179509	0.197232	0.21496	0.234027	0.254553	0.276664	0.300362	0.326408	0.356241	0.392509	0.431269	0.481429	0.540965	0.611297	0.697458	0.806565	0.948444	1.14364	1.42786	1.89181	2.7504	4.87219	17.9545	-10.8568	-4.38547	-2.7238
AUT	SSP2_GCAM	EPCcap	0.0015558	0.00363048	0.00577141	0.00803782	0.010454	0.0124174	0.0115149	0.0136923	0.0158742	0.0183829	0.0208571	0.033532	0.046964	0.0614225	0.0745121	0.0914372	0.109381	0.128938	0.144484	0.162555	0.184103	0.201773	0.221069	0.240174	0.260183	0.281825	0.305653	0.32592	0.353323	0.382845	0.420368	0.45885	0.509443	0.565708	0.630237	0.714289	0.817206	0.950809	1.13676	1.40395	1.85199	2.67738	4.60414	14.2706	-12.8983	-4.7299	-2.81342
AUT	SSP2_GCAM	RES	0.00225354	0.00526475	0.0083173	0.0114923	0.0148177	0.0183516	0.0221302	0.0261781	0.0304528	0.03502	0.039782	0.0629215	0.0870289	0.112289	0.139251	0.167794	0.197723	0.229502	0.262221	0.294908	0.32691	0.352917	0.379856	0.405879	0.432633	0.460158	0.488497	0.517695	0.547804	0.580378	0.617464	0.654356	0.698388	0.745997	0.796565	0.851604	0.91202	0.978595	1.05326	1.13744	1.23479	1.34554	1.47211	1.61623	1.78914	1.98299	2.23267
AUT	SSP2_GCAM	REScap	0.00251582	0.00587882	0.00928912	0.0128373	0.0165543	0.0205008	0.024691	0.0291722	0.0338945	0.0389319	0.0441743	0.0696459	0.0960202	0.123488	0.152608	0.183241	0.215151	0.248804	0.283186	0.317286	0.350441	0.377209	0.404786	0.431279	0.458371	0.486091	0.514473	0.543531	0.573322	0.605341	0.64155	0.677305	0.719644	0.765005	0.812714	0.864112	0.919904	0.980636	1.04784	1.12249	1.20739	1.30216	1.40815	1.52595	1.66338	1.81261	1.99767
AUT	SSP2_MESSAGE	CAP	0.0450226	0.048183	0.0517865	0.0556912	0.0603447	0.0654516	0.0711594	0.0773237	0.0839918	0.0911705	0.0981153	0.105553	0.113493	0.122192	0.131594	0.141573	0.152472	0.163556	0.175645	0.187611	0.199666	0.217557	0.23565	0.253909	0.272315	0.291574	0.311769	0.330741	0.351688	0.37239	0.392498	0.421741	0.449915	0.478524	0.505184	0.532393	0.561999	0.589539	0.618196	0.649368	0.684368	0.728226	0.773909	0.821205	0.869976	0.918982	0.968607
AUT	SSP2_MESSAGE	CAPcap	0.0522019	0.0558222	0.0600778	0.0647984	0.0703467	0.0759365	0.0819776	0.0815832	0.0885995	0.095978	0.103361	0.111057	0.119305	0.128428	0.136779	0.147231	0.158556	0.16992	0.182557	0.192712	0.203879	0.222197	0.2405	0.258968	0.277785	0.297479	0.317831	0.337021	0.356894	0.377932	0.397902	0.427466	0.455604	0.484353	0.511205	0.537679	0.56622	0.59349	0.620569	0.651603	0.686306	0.729677	0.774751	0.821589	0.870286	0.919195	0.968683
AUT	SSP2_MESSAGE	EPC	0.0146125	0.0158961	0.0174051	0.0191315	0.0210913	0.023298	0.0257987	0.0285472	0.031637	0.0348355	0.038084	0.0415828	0.0454056	0.0496128	0.0541399	0.0590857	0.0645828	0.0702312	0.0764374	0.0826062	0.0893249	0.0989405	0.109064	0.119608	0.130653	0.142502	0.15531	0.167638	0.181819	0.196301	0.210981	0.232968	0.25495	0.278696	0.301904	0.326646	0.354819	0.38251	0.412656	0.446596	0.487182	0.541789	0.603351	0.672465	0.7502	0.836763	0.933455
AUT	SSP2_MESSAGE	EPCcap	0.0256606	0.0277604	0.0304526	0.0335346	0.0370656	0.0400943	0.0432572	0.0369424	0.0409035	0.0447344	0.0489693	0.0532092	0.0578809	0.0631216	0.0663603	0.0724706	0.0791135	0.0856107	0.0931903	0.0964658	0.102013	0.112985	0.124094	0.135599	0.148073	0.161406	0.17515	0.188408	0.200399	0.216183	0.230899	0.254509	0.277031	0.301844	0.326234	0.348935	0.373847	0.400877	0.424858	0.458527	0.498155	0.550772	0.609327	0.67585	0.753111	0.838907	0.93431
AUT	SSP2_MESSAGE	RES	0.036787	0.0398555	0.0434533	0.0474995	0.0521953	0.0574157	0.0632821	0.0697333	0.0767347	0.0841917	0.0915882	0.0994996	0.108083	0.117433	0.127384	0.138267	0.149867	0.161803	0.174842	0.18761	0.20088	0.219732	0.239042	0.258682	0.278498	0.299279	0.321105	0.341739	0.364427	0.386815	0.408648	0.43982	0.469774	0.499991	0.528543	0.55715	0.587969	0.616809	0.646199	0.677717	0.712486	0.755202	0.798744	0.842866	0.887247	0.930768	0.973557
AUT	SSP2_MESSAGE	REScap	0.0409032	0.044323	0.0483278	0.052828	0.0580451	0.063832	0.0703227	0.0773888	0.0850451	0.0931844	0.101242	0.109844	0.11916	0.129287	0.14003	0.151755	0.164221	0.177011	0.19095	0.20454	0.21862	0.238577	0.258931	0.279541	0.300249	0.321873	0.344482	0.365757	0.38904	0.411907	0.434097	0.46563	0.495737	0.525921	0.554271	0.582508	0.612746	0.64087	0.669361	0.699736	0.733032	0.773636	0.814678	0.855917	0.89705	0.937048	0.976053
AUT	SSP2_REMIND	CAP	1.51373e-05	0.00490298	0.00978133	0.0147173	0.0197855	0.0250824	0.0305807	0.0363182	0.0425515	0.0491184	0.0561529	0.0962365	0.1378	0.182369	0.231121	0.284866	0.344158	0.410194	0.482089	0.56095	0.643546	0.734764	0.855324	1.00162	1.18031	1.39718	1.6582	1.95571	2.28411	2.6003	2.86779	3.23823	3.7186	4.25203	4.90187	5.6834	6.48239	7.58369	8.84808	9.952	11.2548	13.2186	15.7274	19.1144	23.1972	29.364	41.7035
AUT	SSP2_REMIND	CAPcap	1.76854e-05	0.00572315	0.0114349	0.0172444	0.0232345	0.0295038	0.0354606	0.0384036	0.0449984	0.0518116	0.0592782	0.101456	0.144826	0.191053	0.241608	0.297117	0.357758	0.421568	0.493894	0.572847	0.651642	0.741739	0.8585	1.00158	1.17475	1.38255	1.62869	1.90371	2.20371	2.48647	2.73048	3.07212	3.49889	3.96002	4.49588	5.10942	5.79098	6.81528	7.76632	8.64365	10.1592	11.8968	14.1694	18.2116	21.8929	27.1978	37.2503
AUT	SSP2_REMIND	EPC	4.75854e-06	0.001571	0.00319757	0.00491477	0.00672757	0.00867122	0.0107664	0.0130344	0.0155323	0.0181903	0.0210868	0.0374239	0.0555373	0.0762492	0.100525	0.12943	0.164405	0.207608	0.26024	0.326466	0.407804	0.514819	0.694626	1.00419	1.64767	3.6634	-120.668	-4.24395	-2.41366	-1.86089	-1.62105	-1.41894	-1.26459	-1.16093	-1.08314	-1.02214	-0.984163	-0.948062	-0.922439	-0.911295	-0.895988	-0.883315	-0.870867	-0.865382	-0.858858	-0.852	-0.846451
AUT	SSP2_REMIND	EPCcap	8.45061e-06	0.00277358	0.00565322	0.00870955	0.0119663	0.0154155	0.0182353	0.0169458	0.0202005	0.023468	0.0272614	0.0482497	0.0710198	0.0966685	0.126709	0.162125	0.203808	0.246564	0.305251	0.37756	0.452197	0.559933	0.725169	1.00361	1.51332	2.68545	7.66231	-15.6379	-4.51159	-3.02752	-2.43006	-1.97439	-1.68986	-1.51325	-1.39517	-1.30768	-1.22134	-1.12111	-1.09025	-1.06465	-0.989215	-0.961708	-0.933558	-0.891955	-0.884202	-0.877371	-0.871892
AUT	SSP2_REMIND	RES	1.22406e-05	0.00402008	0.00813742	0.0124308	0.0169292	0.021745	0.0268622	0.0323758	0.0383041	0.0447074	0.0515601	0.0892816	0.129133	0.172351	0.220038	0.273253	0.332164	0.398811	0.471515	0.551771	0.636553	0.729871	0.852935	1.00164	1.18158	1.39609	1.64658	1.92345	2.21163	2.46945	2.65934	2.91332	3.21475	3.50564	3.80543	4.10574	4.34163	4.60119	4.82288	4.92551	5.03073	5.14259	5.25834	5.30159	5.3451	5.38887	5.43289
AUT	SSP2_REMIND	REScap	1.36704e-05	0.00449036	0.00909032	0.0138874	0.0189131	0.0242924	0.0300005	0.0361104	0.0426661	0.0497324	0.0572809	0.0987123	0.142071	0.188634	0.239481	0.295587	0.356932	0.425357	0.498874	0.578692	0.661502	0.750924	0.866157	1.00147	1.1597	1.34084	1.54269	1.75449	1.96325	2.14059	2.26578	2.42676	2.60884	2.77579	2.93954	3.09565	3.21301	3.33737	3.43965	3.4857	3.53228	3.58106	3.63077	3.6493	3.66782	3.68633	3.70484
AUT	SSP4_WITCH	CAP	0.00431105	0.0100486	0.0162599	0.0233123	0.0316009	0.0416266	0.0536455	0.0681742	0.0847805	0.102662	0.118928	0.138653	0.158599	0.178105	0.197121	0.21693	0.235245	0.254349	0.273341	0.293839	0.315569	0.342303	0.371065	0.400353	0.431557	0.462443	0.493659	0.524037	0.554945	0.583836	0.611803	0.639563	0.667948	0.697469	0.730764	0.7628	0.793378	0.822689	0.850127	0.876376	0.900921	0.923833	0.945107	0.964925	0.983131	1.00002	1.01569
AUT	SSP4_WITCH	CAPcap	0.00502737	0.0117317	0.0189354	0.0271745	0.0368557	0.0485103	0.062488	0.0788078	0.0978736	0.108354	0.125345	0.145967	0.166739	0.187043	0.206658	0.227175	0.2461	0.265859	0.285425	0.306506	0.328724	0.355976	0.385259	0.415006	0.44655	0.477709	0.50729	0.537374	0.568235	0.596974	0.624728	0.652193	0.680186	0.709198	0.741777	0.77301	0.802706	0.831057	0.857498	0.882704	0.906166	0.928011	0.948221	0.966979	0.98415	1.00002	1.01471
AUT	SSP4_WITCH	EPC	0.00134755	0.00317483	0.0052033	0.00754843	0.010369	0.0137873	0.0180324	0.0232248	0.0293836	0.0361432	0.0425778	0.0505849	0.0589048	0.0674689	0.0760907	0.0850289	0.0938197	0.103023	0.11267	0.123328	0.134776	0.149566	0.166215	0.18398	0.203955	0.224929	0.24746	0.270446	0.295245	0.319899	0.345076	0.372085	0.400974	0.433539	0.473456	0.515223	0.558469	0.60415	0.650507	0.698656	0.747962	0.79771	0.847956	0.89875	0.949393	1.00005	1.0507
AUT	SSP4_WITCH	EPCcap	0.00239647	0.00567306	0.00925033	0.0134641	0.0185464	0.0246823	0.0323291	0.0408005	0.0516789	0.0486875	0.0574004	0.0682723	0.0795486	0.091227	0.102749	0.114807	0.126774	0.139275	0.15237	0.166738	0.181977	0.201359	0.22317	0.246255	0.271706	0.298197	0.320521	0.347233	0.376662	0.405324	0.434134	0.464505	0.496175	0.530917	0.57214	0.613696	0.655316	0.697596	0.738749	0.779868	0.819986	0.858927	0.89643	0.93267	0.967155	1.00003	1.03157
AUT	SSP4_WITCH	RES	0.00346395	0.00812748	0.013251	0.019145	0.0261688	0.0346846	0.0451001	0.0577562	0.0725175	0.0885442	0.103484	0.121795	0.140467	0.159168	0.177528	0.196502	0.214622	0.233121	0.25202	0.272326	0.293259	0.319684	0.347893	0.376853	0.408203	0.438953	0.470612	0.501178	0.532439	0.562076	0.590672	0.619498	0.648656	0.679336	0.713881	0.747451	0.779478	0.810396	0.839677	0.867504	0.89374	0.918175	0.941011	0.962247	0.981859	1.00002	1.01688
AUT	SSP4_WITCH	REScap	0.00386668	0.00907372	0.0147928	0.0213682	0.0291964	0.0386732	0.0502412	0.0642578	0.0805559	0.0981467	0.114478	0.134417	0.154656	0.174833	0.194549	0.214832	0.234115	0.253717	0.273655	0.294984	0.316868	0.344352	0.373515	0.403263	0.435252	0.466416	0.498277	0.528829	0.559866	0.589097	0.617126	0.645206	0.673433	0.702945	0.735942	0.767773	0.797928	0.826844	0.854052	0.87975	0.903838	0.926151	0.946895	0.966093	0.983743	1.00002	1.01506
AUT	SSP5_GCAM	CAP	0.00280596	0.0105891	0.0182231	0.0258582	0.0336596	0.0417672	0.0502591	0.0592693	0.0686819	0.0784961	0.0884575	0.119113	0.150017	0.181707	0.213894	0.246701	0.27998	0.313476	0.346202	0.376819	0.403977	0.417335	0.429128	0.440496	0.452057	0.463089	0.472813	0.48333	0.493609	0.504377	0.515163	0.524073	0.531443	0.542824	0.550649	0.558804	0.569499	0.578228	0.591133	0.600611	0.615987	0.632966	0.650914	0.673347	0.704537	0.737709	0.774448
AUT	SSP5_GCAM	CAPcap	0.00326918	0.0123423	0.0212835	0.0297769	0.0354865	0.0439193	0.0528532	0.0622536	0.0722115	0.081454	0.0917485	0.12268	0.152763	0.18499	0.217682	0.250563	0.283611	0.316574	0.349598	0.380527	0.407389	0.420026	0.430695	0.441865	0.452814	0.4635	0.473249	0.483521	0.493812	0.504592	0.51539	0.5241	0.531471	0.542824	0.550649	0.558804	0.569499	0.578228	0.591133	0.600611	0.615987	0.632966	0.650914	0.673347	0.704537	0.737709	0.774448
AUT	SSP5_GCAM	EPC	0.000903569	0.00352083	0.00625739	0.00917505	0.0123349	0.0158366	0.019694	0.0240123	0.0286806	0.0338402	0.0393373	0.0553044	0.0726775	0.0916956	0.112673	0.135105	0.15947	0.185225	0.212307	0.239613	0.262982	0.278117	0.292013	0.303704	0.317914	0.331408	0.342474	0.355806	0.36949	0.383527	0.395317	0.40784	0.419389	0.430591	0.443145	0.455954	0.469098	0.480424	0.49613	0.511074	0.527611	0.548414	0.572387	0.597512	0.635029	0.672953	0.718085
AUT	SSP5_GCAM	EPCcap	0.00158415	0.00616121	0.0109696	0.0152902	0.0158452	0.0201696	0.0250474	0.0303662	0.0362862	0.0409331	0.0474211	0.0648819	0.0817057	0.102792	0.125876	0.149282	0.173744	0.198595	0.227097	0.255811	0.278174	0.290423	0.299629	0.310387	0.321898	0.333808	0.344945	0.357052	0.370771	0.384841	0.39666	0.408012	0.419563	0.430591	0.443145	0.455954	0.469098	0.480424	0.49613	0.511074	0.527611	0.548414	0.572387	0.597512	0.635029	0.672953	0.718085
AUT	SSP5_GCAM	RES	0.00229568	0.00883842	0.0155019	0.0224559	0.0298211	0.0377729	0.0463922	0.0557709	0.0657481	0.0764455	0.0874438	0.119564	0.152746	0.187318	0.223211	0.26007	0.297787	0.335538	0.37211	0.406795	0.437097	0.453165	0.46762	0.481264	0.495062	0.507913	0.519728	0.531576	0.543462	0.555388	0.567358	0.577285	0.586158	0.596581	0.605888	0.615407	0.625145	0.63511	0.646869	0.657357	0.671424	0.687114	0.705038	0.725448	0.753285	0.782553	0.814759
AUT	SSP5_GCAM	REScap	0.00255855	0.00984847	0.0172693	0.0250031	0.0331472	0.0419134	0.0513881	0.0616678	0.0725734	0.0842178	0.0961507	0.130923	0.166547	0.20337	0.241304	0.279945	0.319171	0.358111	0.395549	0.4308	0.461381	0.477458	0.491849	0.505389	0.519041	0.531711	0.543323	0.554946	0.566584	0.578243	0.589925	0.599573	0.608173	0.618285	0.627291	0.636493	0.645899	0.655515	0.666864	0.676963	0.690517	0.705614	0.722829	0.742389	0.768993	0.796846	0.827357
AUT	SSP5_REMIND	CAP	8.11155e-06	0.00280438	0.00550114	0.00807592	0.0105472	0.0129719	0.0152785	0.0175405	0.019747	0.0219227	0.0240582	0.0473806	0.0703444	0.0936789	0.118015	0.143805	0.170856	0.199913	0.23083	0.263456	0.296553	0.342547	0.392268	0.44641	0.507067	0.57746	0.658509	0.762977	0.899521	1.04798	1.1962	1.36267	1.56216	1.8117	2.10134	2.49167	2.95363	3.46402	4.19139	5.01127	5.68718	7.01788	8.28214	10.1364	13.3807	17.3661	21.9059
AUT	SSP5_REMIND	CAPcap	9.44335e-06	0.003271	0.00643242	0.00946762	0.0122098	0.0136608	0.0160893	0.0184967	0.0208057	0.0230941	0.0250374	0.0492591	0.0726091	0.0955397	0.120342	0.146611	0.174024	0.2034	0.233646	0.266403	0.299878	0.346273	0.394915	0.449263	0.508729	0.578637	0.65922	0.763295	0.899689	1.04794	1.196	1.36222	1.56132	1.81153	2.10107	2.49167	2.95363	3.46402	4.19139	5.01127	5.68718	7.01788	8.28214	10.1364	13.3807	17.3661	21.9059
AUT	SSP5_REMIND	EPC	2.58448e-06	0.000918218	0.00185326	0.00280542	0.00378555	0.00479178	0.00581569	0.00687206	0.00794678	0.00905846	0.0102031	0.0208168	0.0319932	0.0440412	0.0573149	0.0719902	0.0884329	0.106593	0.127474	0.150697	0.174332	0.210222	0.251474	0.297478	0.355403	0.42692	0.514938	0.643437	0.836323	1.08563	1.38945	1.81113	2.47547	3.80994	6.81216	23.7992	-25.0302	-8.39174	-5.74933	-4.71413	-4.03917	-3.66708	-3.43139	-3.14187	-3.06575	-2.89067	-2.89509
AUT	SSP5_REMIND	EPCcap	4.53437e-06	0.00161079	0.00325635	0.00493102	0.00634761	0.00612768	0.00742541	0.008788	0.0101116	0.0114846	0.0124278	0.0252181	0.0377446	0.0497573	0.064629	0.0809584	0.09888	0.118401	0.138144	0.162281	0.187443	0.225298	0.263183	0.31045	0.363937	0.433612	0.519603	0.645977	0.837849	1.08512	1.38643	1.80286	2.45474	3.80227	6.78376	23.7992	-25.0302	-8.39174	-5.74933	-4.71413	-4.03917	-3.66708	-3.43139	-3.14187	-3.06575	-2.89067	-2.89509
AUT	SSP5_REMIND	RES	6.57198e-06	0.00231262	0.0046236	0.00693277	0.00925778	0.0115957	0.0139487	0.0163199	0.0187119	0.0211272	0.0235349	0.0469752	0.0706419	0.0951803	0.120981	0.148654	0.178088	0.209642	0.243322	0.278897	0.315248	0.364748	0.417977	0.47523	0.538618	0.609973	0.690204	0.789517	0.913188	1.04025	1.15951	1.28493	1.42403	1.58363	1.75448	1.94988	2.14394	2.34809	2.55815	2.7367	2.88297	3.06061	3.21634	3.38636	3.5225	3.66801	3.76717
AUT	SSP5_REMIND	REScap	7.32697e-06	0.00257912	0.00515791	0.00773601	0.0103306	0.0129244	0.015529	0.0181489	0.0207864	0.0234447	0.0260854	0.051886	0.0777608	0.104403	0.132238	0.161905	0.193256	0.226642	0.26202	0.299122	0.336762	0.38762	0.441751	0.499368	0.56243	0.632533	0.710266	0.804925	0.920441	1.03647	1.143	1.25266	1.37147	1.50433	1.6426	1.79594	1.94339	2.09356	2.24303	2.36626	2.4647	2.58131	2.681	2.78721	2.87036	2.95743	3.01574
AZE	SSP1_AIMCGE	CAP	0	1.13008e-05	2.32364e-05	3.66612e-05	5.24659e-05	7.12006e-05	9.47793e-05	0.000123333	0.000157836	0.000197391	0.000236457	0.00245102	0.00491902	0.00763506	0.0106537	0.0138969	0.0175194	0.0214928	0.0258101	0.0306829	0.0356986	0.0442159	0.0530962	0.0630737	0.0740288	0.0862753	0.0992986	0.114084	0.129769	0.146959	0.166384	0.188701	0.2141	0.243489	0.278378	0.321462	0.376128	0.459077	0.564417	0.699585	0.869426	1.09522	1.44153	2.03163	3.24127	6.91575	-223.765
AZE	SSP1_AIMCGE	CAPcap	0	1.31934e-05	2.72189e-05	4.30997e-05	6.08544e-05	7.5323e-05	0.000100047	0.000130213	0.000166594	0.000208603	0.000249843	0.00255662	0.00513586	0.00797336	0.0109102	0.0142244	0.0179395	0.0220174	0.0264333	0.0313225	0.0363378	0.0449862	0.054048	0.0642452	0.0752597	0.0872877	0.100354	0.114827	0.130206	0.147196	0.166661	0.189024	0.21426	0.243673	0.27859	0.321705	0.376155	0.459108	0.564448	0.699585	0.869426	1.09522	1.44153	2.03163	3.24127	6.91575	-223.765
AZE	SSP1_AIMCGE	EPC	0	1.09391e-05	2.32783e-05	3.7574e-05	5.50724e-05	7.77017e-05	0.000105334	0.000140345	0.000185576	0.000236203	0.000289871	0.00307288	0.00631244	0.0100665	0.0143843	0.0190891	0.0243749	0.0302431	0.0367172	0.0441114	0.0517796	0.0643763	0.0777499	0.0926628	0.108771	0.12635	0.145385	0.164964	0.187348	0.211448	0.237641	0.265494	0.298953	0.336691	0.377515	0.427646	0.486938	0.573337	0.673347	0.786313	0.912927	1.05871	1.24413	1.48671	1.81631	2.26872	2.95131
AZE	SSP1_AIMCGE	EPCcap	0	1.92239e-05	4.10618e-05	6.65063e-05	9.28064e-05	0.000100612	0.000135433	0.000180206	0.000237475	0.000302563	0.000370342	0.00376266	0.00772775	0.0122902	0.0164391	0.0217281	0.0277114	0.0343321	0.0415111	0.0491325	0.0569157	0.0704333	0.0849718	0.101194	0.11747	0.133513	0.152615	0.170107	0.190519	0.213355	0.239737	0.267772	0.300186	0.338019	0.378928	0.429135	0.487121	0.573516	0.673509	0.786313	0.912927	1.05871	1.24413	1.48671	1.81631	2.26872	2.95131
AZE	SSP1_AIMCGE	RES	0	1.26405e-05	2.67657e-05	4.34346e-05	6.40112e-05	8.98094e-05	0.000122253	0.000163483	0.000214808	0.000274155	0.000336692	0.00357682	0.00735483	0.0116437	0.0166316	0.0221147	0.0282527	0.0350725	0.0425803	0.0511428	0.0600101	0.0744282	0.089771	0.10667	0.124965	0.144815	0.166098	0.189191	0.213956	0.240372	0.268739	0.300991	0.336565	0.376014	0.420719	0.47193	0.533358	0.617765	0.711976	0.816446	0.927007	1.04784	1.19254	1.36724	1.58268	1.84077	2.17055
AZE	SSP1_AIMCGE	REScap	0	1.41002e-05	2.98721e-05	4.84978e-05	7.14879e-05	0.000100226	0.000136336	0.000182196	0.000239251	0.00030518	0.0003746	0.00397587	0.00816779	0.0129186	0.0184331	0.0244838	0.031245	0.0387432	0.0469817	0.0563576	0.0660433	0.0817589	0.0984239	0.116713	0.136434	0.157739	0.18048	0.205036	0.231233	0.259027	0.288705	0.322244	0.358987	0.399431	0.444885	0.496471	0.557676	0.640611	0.731608	0.830631	0.933336	1.04321	1.17164	1.32229	1.50176	1.7081	1.95892
AZE	SSP1_GCAM	CAP	0.000938503	0.0018306	0.00276075	0.00372588	0.00477748	0.00589188	0.00709174	0.00840392	0.00973969	0.0111212	0.0124941	0.0141823	0.0159754	0.0177202	0.0195763	0.02139	0.0232188	0.025142	0.0270734	0.0290886	0.0310095	0.0352645	0.0396408	0.044143	0.0486242	0.0534133	0.0582247	0.0631757	0.0683174	0.0738635	0.0794899	0.0898374	0.10068	0.112319	0.124513	0.137566	0.151171	0.16534	0.1805	0.196921	0.213229	0.231717	0.251517	0.273046	0.296191	0.323195	0.351665
AZE	SSP1_GCAM	CAPcap	0.00109383	0.00213874	0.0032357	0.00438029	0.0055433	0.00623192	0.00747846	0.00887424	0.0102759	0.0117515	0.0130244	0.0147911	0.0166613	0.0181196	0.0200206	0.0218855	0.0237674	0.0257407	0.0276839	0.0295943	0.0315722	0.0358837	0.040367	0.0449651	0.0492619	0.0540426	0.0586387	0.0635005	0.068473	0.0739944	0.0796379	0.0899113	0.100767	0.112419	0.124629	0.137699	0.151186	0.165357	0.180519	0.196921	0.213229	0.231717	0.251517	0.273046	0.296191	0.323195	0.351665
AZE	SSP1_GCAM	EPC	0.000875602	0.00174659	0.00267108	0.00372109	0.00484694	0.00607673	0.00750439	0.00899047	0.0105896	0.0124049	0.0141623	0.0164093	0.0187864	0.021257	0.0240909	0.0267573	0.0294713	0.0323081	0.0352744	0.0382379	0.041302	0.0473209	0.0536199	0.0601193	0.0666522	0.0737683	0.0802185	0.0876023	0.0952824	0.103211	0.110588	0.124965	0.140386	0.155114	0.171734	0.189907	0.206558	0.225678	0.243903	0.264276	0.284024	0.305097	0.327225	0.350817	0.375824	0.404218	0.433455
AZE	SSP1_GCAM	EPCcap	0.00153674	0.00306624	0.0046981	0.00656866	0.00814356	0.00784914	0.00960055	0.0115164	0.0134989	0.0158364	0.0173085	0.0200383	0.0228641	0.024185	0.0273699	0.0303807	0.0334285	0.0365711	0.0396387	0.0420564	0.0454505	0.0518231	0.0587385	0.0657265	0.0710557	0.0780643	0.083113	0.0899019	0.0965083	0.104271	0.111728	0.125601	0.141097	0.155893	0.17259	0.190844	0.206678	0.225806	0.244039	0.264276	0.284024	0.305097	0.327225	0.350817	0.375824	0.404218	0.433455
AZE	SSP1_GCAM	RES	0.00101307	0.00201258	0.00309452	0.00428145	0.00560195	0.0070472	0.00864561	0.0103818	0.0122572	0.0142385	0.0162625	0.0188449	0.021566	0.0244213	0.0274042	0.0304189	0.0335146	0.0366725	0.0399903	0.0433486	0.0467203	0.0534245	0.0603708	0.0675786	0.0748111	0.0825748	0.0903411	0.0983882	0.106735	0.115403	0.124414	0.14009	0.156788	0.174062	0.191951	0.21139	0.230734	0.250831	0.271733	0.293492	0.314687	0.337606	0.361579	0.386683	0.413001	0.442958	0.473489
AZE	SSP1_GCAM	REScap	0.0011292	0.00224422	0.00345202	0.00477777	0.00625203	0.00785696	0.00962897	0.0115511	0.0136244	0.0158118	0.0180401	0.0208819	0.0238715	0.0269987	0.0302601	0.03355	0.036923	0.040358	0.0439612	0.0475989	0.0512455	0.0585175	0.066036	0.0738211	0.0816105	0.0899551	0.0982788	0.106883	0.115787	0.125013	0.134585	0.151241	0.168925	0.187155	0.205968	0.226344	0.24654	0.267447	0.289113	0.311583	0.333385	0.356878	0.381355	0.406884	0.433536	0.463741	0.494374
AZE	SSP1_IMAGE	CAP	0.0251816	0.0289851	0.0333107	0.0379822	0.0433023	0.0490754	0.055418	0.06264	0.0700265	0.0783829	0.086764	0.0990981	0.11235	0.126684	0.142764	0.160355	0.178648	0.198393	0.219479	0.240505	0.261805	0.280021	0.297602	0.315801	0.336111	0.357112	0.380924	0.407038	0.438164	0.480583	0.539732	0.617706	0.724794	0.878708	1.10873	1.47892	2.13524	3.52594	7.90193	-1126.98	-11.3856	-7.04007	-5.4009	-4.59526	-4.0726	-3.72501	-3.45981
AZE	SSP1_IMAGE	CAPcap	0.0293106	0.0337163	0.0388101	0.0443918	0.0499002	0.0517629	0.0582657	0.0659177	0.0736347	0.0824777	0.090224	0.102957	0.116656	0.130683	0.145559	0.163499	0.182153	0.202341	0.223396	0.243739	0.265382	0.283648	0.301544	0.320074	0.339994	0.36006	0.382692	0.408612	0.439047	0.48106	0.540233	0.617919	0.724984	0.878816	1.1086	1.47813	2.13496	3.52484	7.89492	-1126.98	-11.3856	-7.04007	-5.4009	-4.59526	-4.0726	-3.72501	-3.45981
AZE	SSP1_IMAGE	EPC	0.0239169	0.0279896	0.0329103	0.0382754	0.0443246	0.0514972	0.0591577	0.0675797	0.0773392	0.087403	0.0981235	0.113931	0.132251	0.151441	0.172325	0.195499	0.218547	0.244396	0.271019	0.297057	0.324332	0.346746	0.369338	0.391775	0.416127	0.441185	0.467784	0.49731	0.528954	0.572039	0.630649	0.700566	0.793459	0.913883	1.07192	1.28294	1.57265	1.95337	2.45839	3.16236	3.90419	4.65255	5.52883	6.54771	7.89439	9.51078	11.8044
AZE	SSP1_IMAGE	EPCcap	0.0415898	0.0482933	0.0566052	0.0657584	0.0724519	0.0656309	0.0746014	0.0851521	0.0969106	0.10929	0.118019	0.13615	0.156987	0.175336	0.191799	0.216896	0.241618	0.269421	0.295639	0.318184	0.346642	0.36878	0.392131	0.415274	0.43687	0.456894	0.477418	0.505622	0.533796	0.574838	0.633339	0.701788	0.794422	0.914351	1.07146	1.28074	1.57199	1.95201	2.45575	3.16236	3.90419	4.65255	5.52883	6.54771	7.89439	9.51078	11.8044
AZE	SSP1_IMAGE	RES	0.0272891	0.0320859	0.0375198	0.0437907	0.0508844	0.0587394	0.0675716	0.0773595	0.0879533	0.0995408	0.111814	0.129784	0.149481	0.171037	0.194575	0.2202	0.246014	0.274501	0.303402	0.331977	0.361071	0.385157	0.409111	0.43254	0.457978	0.483545	0.510458	0.540087	0.573604	0.615804	0.671767	0.73885	0.822705	0.92753	1.05842	1.22217	1.42421	1.66791	1.95534	2.26637	2.54944	2.77949	2.99759	3.20799	3.42093	3.62323	3.83016
AZE	SSP1_IMAGE	REScap	0.0303753	0.0357141	0.0417571	0.0487246	0.0565872	0.06522	0.0749022	0.0856081	0.0971665	0.109776	0.123083	0.142514	0.163721	0.186819	0.211899	0.239059	0.266265	0.296121	0.326221	0.355787	0.385706	0.410329	0.434693	0.458408	0.484025	0.509628	0.536428	0.565768	0.598747	0.639966	0.694109	0.758228	0.837203	0.934129	1.05243	1.19635	1.36794	1.56662	1.79009	2.01964	2.2184	2.37338	2.5152	2.64755	2.77725	2.89673	3.01532
AZE	SSP1_MESSAGE	CAP	0.0267753	0.0307294	0.034956	0.0397738	0.0453957	0.0515746	0.0583662	0.0657027	0.0734903	0.081476	0.0897891	0.0993991	0.109708	0.120098	0.130918	0.142059	0.153067	0.164572	0.176387	0.188263	0.201666	0.216997	0.233821	0.250766	0.268179	0.28648	0.305651	0.324311	0.343842	0.363277	0.380602	0.396605	0.413648	0.427785	0.442173	0.455583	0.469481	0.483201	0.496896	0.511636	0.527251	0.539166	0.552831	0.566477	0.58132	0.598028	0.615757
AZE	SSP1_MESSAGE	CAPcap	0.0310458	0.0356904	0.0407035	0.0464174	0.0522632	0.0543834	0.0613887	0.0691134	0.0772443	0.0856944	0.0943837	0.103242	0.114003	0.124706	0.133587	0.14489	0.156204	0.167969	0.179953	0.191518	0.204629	0.220065	0.237181	0.254457	0.271657	0.289369	0.308131	0.325944	0.344709	0.363713	0.381071	0.397108	0.413877	0.428029	0.442433	0.455858	0.46951	0.483232	0.496927	0.511636	0.527251	0.539166	0.552831	0.566477	0.58132	0.598028	0.615757
AZE	SSP1_MESSAGE	EPC	0.0252118	0.0292708	0.0342247	0.0396902	0.0459074	0.0533784	0.0612969	0.0700502	0.0800821	0.0899716	0.100354	0.113007	0.126703	0.142167	0.156654	0.172114	0.187047	0.202392	0.218717	0.235145	0.252744	0.273058	0.294318	0.31672	0.338408	0.361154	0.384872	0.405217	0.428374	0.450398	0.470649	0.486919	0.505634	0.521879	0.535201	0.550471	0.563079	0.577827	0.592245	0.604588	0.619194	0.629625	0.640453	0.652135	0.664291	0.677691	0.691874
AZE	SSP1_MESSAGE	EPCcap	0.0434503	0.0503329	0.0587896	0.0681347	0.0749533	0.0679964	0.0773641	0.0882069	0.10027	0.112423	0.124725	0.135071	0.151004	0.16832	0.175068	0.19156	0.207905	0.224392	0.241316	0.256097	0.272111	0.292654	0.314789	0.33822	0.358093	0.377303	0.398477	0.414316	0.433458	0.453228	0.473528	0.489836	0.507106	0.523365	0.536701	0.551977	0.563259	0.578006	0.592423	0.604588	0.619194	0.629625	0.640453	0.652135	0.664291	0.677691	0.691874
AZE	SSP1_MESSAGE	RES	0.0287495	0.033532	0.0389867	0.0453552	0.0526001	0.06071	0.0698282	0.0797648	0.0904907	0.101666	0.113321	0.127427	0.142793	0.158621	0.174676	0.191308	0.207703	0.224292	0.241796	0.259336	0.277785	0.299301	0.321622	0.344811	0.367411	0.390753	0.41488	0.437938	0.461593	0.483726	0.504	0.522608	0.541166	0.557223	0.572599	0.587522	0.601981	0.615968	0.629741	0.643571	0.658017	0.668898	0.680155	0.691803	0.703861	0.716952	0.731144
AZE	SSP1_MESSAGE	REScap	0.0319436	0.0372567	0.0433116	0.0503736	0.0583861	0.0672779	0.0772508	0.0880903	0.0997603	0.111884	0.124491	0.139691	0.156192	0.173123	0.190206	0.207835	0.225143	0.242591	0.260934	0.279237	0.29841	0.320695	0.343715	0.367527	0.390625	0.414372	0.438806	0.462043	0.485777	0.507881	0.528046	0.546484	0.564814	0.580617	0.595708	0.610317	0.624435	0.638058	0.651443	0.664854	0.678831	0.68933	0.700174	0.711377	0.722952	0.735497	0.749067
AZE	SSP1_REMIND	CAP	1.18192e-06	0.000846362	0.00171955	0.00262877	0.00359549	0.0046247	0.00570674	0.00687788	0.0081196	0.00938182	0.0107383	0.0196348	0.0288035	0.0386712	0.0490085	0.0601353	0.0719384	0.0848629	0.0984806	0.113593	0.129361	0.153676	0.180688	0.210611	0.244767	0.282578	0.324524	0.372204	0.420705	0.473899	0.528538	0.575863	0.628767	0.689045	0.755983	0.828651	0.907201	0.988269	1.06839	1.14249	1.20647	1.26319	1.31611	1.3689	1.41494	1.45644	1.49282
AZE	SSP1_REMIND	CAPcap	1.37639e-06	0.000988504	0.00201336	0.00308863	0.00423287	0.0048901	0.00602204	0.00726019	0.00858168	0.00991176	0.0113376	0.0204762	0.0300453	0.0403205	0.0500983	0.0614683	0.0735473	0.0867703	0.10069	0.115968	0.131419	0.156008	0.183442	0.213855	0.248036	0.285427	0.327081	0.373946	0.422021	0.474369	0.529034	0.576376	0.628988	0.689259	0.756177	0.828808	0.907211	0.988271	1.06838	1.14249	1.20647	1.26319	1.31611	1.3689	1.41494	1.45644	1.49282
AZE	SSP1_REMIND	EPC	1.11005e-06	0.000815077	0.00168309	0.00265567	0.00369649	0.00484485	0.0061434	0.00749549	0.00895979	0.0106397	0.0123447	0.0229766	0.0344636	0.046869	0.0609243	0.0757667	0.0916008	0.108767	0.12748	0.147408	0.168327	0.199755	0.233811	0.271453	0.312642	0.356679	0.40258	0.455603	0.508458	0.56295	0.614826	0.660006	0.709444	0.760557	0.816926	0.873873	0.933545	0.991816	1.0469	1.09563	1.13678	1.17273	1.20645	1.239	1.26887	1.2959	1.31982
AZE	SSP1_REMIND	EPCcap	1.94957e-06	0.00143546	0.0029627	0.00468724	0.00650468	0.00626174	0.00788551	0.00961001	0.011503	0.0136053	0.0157164	0.0280732	0.0419708	0.0567682	0.0690068	0.0855654	0.103179	0.122149	0.14262	0.163437	0.182803	0.215625	0.251585	0.29116	0.331569	0.372736	0.416382	0.464966	0.515367	0.565755	0.617554	0.662617	0.710655	0.761639	0.817823	0.874542	0.93359	0.991822	1.04686	1.09563	1.13678	1.17273	1.20645	1.239	1.26887	1.2959	1.31982
AZE	SSP1_REMIND	RES	1.28812e-06	0.000942946	0.00195927	0.00307809	0.00430791	0.00566621	0.00714782	0.00875585	0.0105125	0.0124042	0.0144267	0.0268707	0.0403121	0.0548838	0.0707435	0.0878332	0.106182	0.125802	0.147153	0.169916	0.193384	0.228426	0.265747	0.306771	0.351045	0.397335	0.44721	0.501115	0.55387	0.60746	0.659323	0.701798	0.747328	0.795254	0.845013	0.895222	0.945297	0.99333	1.03753	1.07576	1.10723	1.13395	1.15839	1.18197	1.20271	1.22124	1.23733
AZE	SSP1_REMIND	REScap	1.43617e-06	0.00105188	0.00218665	0.00343684	0.00481189	0.0063235	0.00797003	0.0097547	0.0117024	0.0137975	0.0160351	0.0298063	0.0446244	0.0606261	0.0779623	0.0965641	0.11645	0.137622	0.160555	0.184884	0.209826	0.246865	0.286014	0.328706	0.374377	0.421679	0.472154	0.526139	0.578412	0.630958	0.681297	0.722148	0.765578	0.810896	0.857519	0.904129	0.950179	0.993953	1.03389	1.06818	1.09622	1.1199	1.14147	1.16218	1.18033	1.19648	1.21047
AZE	SSP1_WITCH	CAP	0.00205285	0.00432594	0.00684755	0.00974189	0.0134257	0.0181126	0.0243169	0.032394	0.0426666	0.0542202	0.0634877	0.0731845	0.0822969	0.0919808	0.101345	0.110924	0.120516	0.129647	0.139632	0.148338	0.159168	0.171334	0.18498	0.199944	0.2155	0.230682	0.247519	0.264927	0.282108	0.300594	0.31832	0.338724	0.359303	0.382878	0.406637	0.43326	0.462436	0.497706	0.533468	0.570083	0.604117	0.638697	0.673993	0.710601	0.746586	0.782686	0.819988
AZE	SSP1_WITCH	CAPcap	0.00239593	0.00504722	0.00799742	0.0114071	0.01576	0.0212928	0.0281643	0.0341714	0.0448837	0.0569997	0.0667682	0.0770094	0.0866622	0.0967911	0.106625	0.11677	0.124677	0.132653	0.142812	0.151383	0.162535	0.175014	0.188797	0.204049	0.219798	0.233995	0.251152	0.268823	0.286346	0.304238	0.32171	0.341796	0.36111	0.384689	0.407976	0.434066	0.463286	0.498597	0.534035	0.570363	0.604404	0.638988	0.67402	0.710627	0.746611	0.78271	0.819988
AZE	SSP1_WITCH	EPC	0.00196975	0.00433015	0.0070617	0.0105767	0.0150874	0.0210682	0.0295538	0.0407012	0.0549816	0.0723507	0.0869796	0.102428	0.117496	0.134655	0.150594	0.166548	0.181485	0.196932	0.212927	0.227412	0.244082	0.263387	0.284691	0.306455	0.328511	0.351217	0.374516	0.395648	0.419272	0.442964	0.466289	0.488439	0.513641	0.54027	0.565047	0.593066	0.621262	0.655335	0.686209	0.71826	0.746181	0.773034	0.798677	0.824577	0.84911	0.872765	0.896322
AZE	SSP1_WITCH	EPCcap	0.00348353	0.00760667	0.0123858	0.0185617	0.0264706	0.0368443	0.049114	0.0523042	0.0699363	0.0914844	0.109726	0.128868	0.147263	0.167499	0.18612	0.204968	0.211282	0.221469	0.238406	0.252189	0.270267	0.290896	0.312449	0.335017	0.35721	0.374335	0.398451	0.419846	0.444043	0.463736	0.484963	0.504717	0.523465	0.549609	0.571909	0.597325	0.625451	0.659393	0.688766	0.719549	0.747401	0.774176	0.798797	0.824685	0.849206	0.872848	0.896322
AZE	SSP1_WITCH	RES	0.00228049	0.00499282	0.00818581	0.0121982	0.0174744	0.0244847	0.0340666	0.0470031	0.0636028	0.0829539	0.0997022	0.117328	0.134669	0.152885	0.17101	0.188711	0.205643	0.22286	0.240375	0.256567	0.274595	0.295636	0.318565	0.34164	0.36511	0.388776	0.412921	0.437029	0.461359	0.485274	0.508675	0.533095	0.557898	0.583916	0.610091	0.636855	0.665621	0.697145	0.727297	0.756324	0.781849	0.806437	0.829636	0.852539	0.873969	0.894476	0.914652
AZE	SSP1_WITCH	REScap	0.00254605	0.0055758	0.0091432	0.0136253	0.0195157	0.0273337	0.0379962	0.0523252	0.0706444	0.0919045	0.110219	0.129414	0.148216	0.167884	0.187369	0.206316	0.22435	0.2426	0.261089	0.278106	0.296984	0.318929	0.342726	0.366552	0.390662	0.414836	0.439374	0.463748	0.488222	0.512148	0.535442	0.55963	0.584066	0.609569	0.635086	0.661036	0.688778	0.718999	0.747728	0.77522	0.799265	0.822313	0.843957	0.865231	0.885052	0.903943	0.922457
AZE	SSP2_AIMCGE	CAP	0	0.000223493	0.00045884	0.000721534	0.00103315	0.00141079	0.0018828	0.00246624	0.00318816	0.00401204	0.00487309	0.0138393	0.0238162	0.034788	0.0467282	0.0598433	0.0746044	0.0908569	0.108311	0.12733	0.150014	0.180292	0.212816	0.251637	0.295725	0.350596	0.422609	0.527064	0.674189	0.901462	1.30762	2.22824	6.54939	-7.7506	-2.61147	-1.62452	-1.19744	-0.973132	-0.831394	-0.748621	-0.679662	-0.632811	-0.590526	-0.554501	-0.524241	-0.504529	-0.48112
AZE	SSP2_AIMCGE	CAPcap	0	0.000261037	0.000537259	0.000847321	0.00121703	0.00166609	0.00219421	0.00261364	0.00338267	0.00425648	0.00516089	0.0146699	0.0252037	0.0367755	0.0493848	0.0624614	0.0779013	0.0948488	0.112952	0.132811	0.154495	0.184376	0.217387	0.256781	0.301488	0.357118	0.42952	0.534144	0.679255	0.903561	1.29862	2.16608	5.80943	-9.78655	-2.82796	-1.69901	-1.2448	-1.00582	-0.847175	-0.760319	-0.689394	-0.637996	-0.593101	-0.556813	-0.526485	-0.506391	-0.482949
AZE	SSP2_AIMCGE	EPC	0	0.000215655	0.000458492	0.000746954	0.00109487	0.00154534	0.00209965	0.00283549	0.00372671	0.00479377	0.00596697	0.0172697	0.0305518	0.0453917	0.0618549	0.0811281	0.101889	0.124906	0.148815	0.177111	0.208	0.247067	0.289433	0.335814	0.38797	0.448474	0.524157	0.626504	0.75696	0.932283	1.18412	1.57258	2.27034	3.86218	10.7818	-17.2638	-5.14475	-3.03122	-2.26841	-1.90679	-1.62894	-1.45755	-1.27722	-1.16314	-1.07361	-1.0102	-0.929172
AZE	SSP2_AIMCGE	EPCcap	0	0.000381115	0.000812366	0.00132776	0.00195528	0.00276476	0.003579	0.00370069	0.00487684	0.00626467	0.00774715	0.0224047	0.0393133	0.0580029	0.0785847	0.0989699	0.123888	0.151025	0.178451	0.211322	0.238149	0.275917	0.320598	0.369032	0.42294	0.484897	0.559763	0.6591	0.778533	0.939549	1.1608	1.47927	1.99932	2.95309	5.55439	40.6179	-9.95769	-4.31994	-2.69855	-2.17567	-1.82118	-1.55516	-1.32479	-1.20274	-1.10908	-1.03846	-0.954414
AZE	SSP2_AIMCGE	RES	0	0.000250042	0.00053034	0.000861295	0.00127114	0.00178722	0.00243971	0.00328374	0.00433542	0.00560291	0.00694595	0.0201464	0.0353571	0.052621	0.0718564	0.0933813	0.117291	0.143611	0.170993	0.201466	0.2358	0.278976	0.324978	0.374647	0.429528	0.492202	0.568183	0.667303	0.788636	0.942897	1.14874	1.43485	1.86954	2.60263	4.04157	8.1403	97.2584	-11.0586	-5.53893	-4.04577	-3.12791	-2.64831	-2.25995	-1.98327	-1.77611	-1.63957	-1.50676
AZE	SSP2_AIMCGE	REScap	0	0.000279383	0.000592858	0.000963247	0.00142214	0.00200013	0.00273059	0.00367271	0.00484588	0.00625875	0.00775446	0.0224485	0.0393144	0.0583763	0.0795181	0.103054	0.129058	0.157514	0.186934	0.219463	0.255838	0.301191	0.349038	0.400162	0.456017	0.519008	0.594258	0.690632	0.805916	0.948387	1.13169	1.37436	1.71838	2.23964	3.09113	4.72875	9.07079	50.8413	-16.2859	-8.23941	-5.35803	-4.18806	-3.36473	-2.83455	-2.46458	-2.2322	-2.01448
AZE	SSP2_GCAM	CAP	0.0012057	0.00283205	0.00448879	0.00622275	0.00809767	0.0100565	0.0121836	0.0144705	0.016892	0.0194305	0.021995	0.0350359	0.0489362	0.0635348	0.0794445	0.0961294	0.114012	0.133067	0.152887	0.17253	0.191513	0.206477	0.221402	0.235998	0.250929	0.264243	0.278914	0.291585	0.30653	0.321752	0.335816	0.349152	0.361621	0.375273	0.388665	0.403316	0.419757	0.435885	0.457152	0.480747	0.510238	0.544966	0.583596	0.628582	0.681252	0.741035	0.812657
AZE	SSP2_GCAM	CAPcap	0.00140914	0.00330943	0.00525456	0.00730959	0.00954284	0.011698	0.012893	0.0153306	0.0178401	0.0205461	0.0232273	0.0370259	0.0516525	0.067028	0.082795	0.100212	0.118746	0.138469	0.157134	0.176198	0.195624	0.21077	0.225985	0.240856	0.255936	0.269442	0.284492	0.296192	0.31146	0.326595	0.340945	0.354277	0.366993	0.380157	0.392561	0.407406	0.423309	0.438329	0.459284	0.482795	0.511372	0.545619	0.584222	0.62921	0.681763	0.741507	0.812874
AZE	SSP2_GCAM	EPC	0.00112781	0.00266624	0.00431963	0.00612576	0.0080251	0.0101873	0.012436	0.0149945	0.0176133	0.0204674	0.0236921	0.0381941	0.0540011	0.0717181	0.0904103	0.110794	0.133403	0.15659	0.180811	0.206617	0.230103	0.248505	0.267591	0.285046	0.303227	0.319588	0.337329	0.352565	0.369544	0.386761	0.40299	0.418059	0.432341	0.446729	0.461848	0.477231	0.495413	0.509636	0.531619	0.554791	0.584273	0.616882	0.651188	0.692113	0.738475	0.790661	0.849597
AZE	SSP2_GCAM	EPCcap	0.00200115	0.00470351	0.00762949	0.0108449	0.0142578	0.017279	0.0161359	0.019489	0.0226762	0.0263987	0.0303858	0.0489053	0.0686667	0.0906747	0.109851	0.134235	0.16046	0.187036	0.207209	0.231479	0.257127	0.276443	0.296788	0.315179	0.333746	0.350552	0.369428	0.380151	0.397915	0.414178	0.431065	0.445456	0.460033	0.47159	0.481898	0.497486	0.512834	0.521988	0.542321	0.5648	0.590188	0.620586	0.654621	0.695372	0.741062	0.792905	0.850691
AZE	SSP2_GCAM	RES	0.00129718	0.00308799	0.00498965	0.00705093	0.0092935	0.0117434	0.0143906	0.0172809	0.0203704	0.0237483	0.0273395	0.0440995	0.0623084	0.0820443	0.103541	0.12674	0.15129	0.177477	0.204663	0.231726	0.257872	0.278207	0.299202	0.318748	0.338686	0.356594	0.375908	0.392785	0.411078	0.429505	0.446523	0.462496	0.477273	0.492418	0.507941	0.523859	0.542207	0.559043	0.580786	0.603452	0.631962	0.66303	0.69728	0.734909	0.77684	0.823072	0.875251
AZE	SSP2_GCAM	REScap	0.00144831	0.00344904	0.00557484	0.00788026	0.0103895	0.013129	0.0160705	0.0192775	0.0226993	0.0264356	0.0304015	0.0489174	0.0689386	0.0905338	0.113926	0.13904	0.165469	0.193502	0.222413	0.251016	0.27849	0.299738	0.321583	0.341832	0.362404	0.380808	0.400586	0.417787	0.436373	0.455015	0.472172	0.48822	0.503023	0.518145	0.533586	0.549375	0.567514	0.584085	0.605415	0.627558	0.655269	0.685296	0.718197	0.754101	0.793812	0.837237	0.885797
AZE	SSP2_MESSAGE	CAP	0.0202412	0.0222617	0.0244925	0.0270446	0.0301784	0.0337782	0.0378451	0.042557	0.0475212	0.0530366	0.058307	0.0638578	0.0699011	0.0766148	0.0837176	0.0914564	0.0995784	0.107848	0.11714	0.125861	0.13538	0.14821	0.16193	0.176333	0.190012	0.203956	0.22013	0.234232	0.250758	0.268242	0.286116	0.311744	0.339641	0.370002	0.40479	0.442735	0.487071	0.534416	0.581578	0.626726	0.667652	0.706763	0.744346	0.780019	0.812779	0.843538	0.872308
AZE	SSP2_MESSAGE	CAPcap	0.0235663	0.0259031	0.0285454	0.0316241	0.0353686	0.0394033	0.0438377	0.0449947	0.0502379	0.055957	0.0615698	0.0673517	0.0736661	0.0807384	0.087206	0.0953336	0.10381	0.112335	0.122091	0.129551	0.138471	0.151658	0.165592	0.18022	0.19427	0.208609	0.224993	0.239334	0.255057	0.272908	0.290757	0.316793	0.34481	0.37546	0.410607	0.447984	0.49136	0.538482	0.584025	0.629022	0.669643	0.708283	0.745262	0.780468	0.813196	0.843915	0.872587
AZE	SSP2_MESSAGE	EPC	0.0189566	0.0209477	0.0235308	0.0266942	0.030061	0.0343354	0.0388363	0.0443021	0.0499943	0.056211	0.0630812	0.0701102	0.07855	0.0872175	0.0964782	0.107539	0.11847	0.12961	0.141542	0.154685	0.167391	0.183958	0.20179	0.219517	0.237428	0.254726	0.27452	0.291576	0.311543	0.331467	0.352929	0.381775	0.412528	0.445556	0.481456	0.521042	0.566037	0.609362	0.653828	0.695111	0.731895	0.765749	0.795785	0.825283	0.851944	0.876581	0.898948
AZE	SSP2_MESSAGE	EPCcap	0.0331785	0.0364427	0.0409789	0.0465208	0.0524647	0.0586116	0.0645331	0.0570583	0.0642809	0.0717325	0.0805134	0.0889724	0.0991855	0.109783	0.117072	0.130379	0.143268	0.155813	0.169939	0.178287	0.188868	0.207294	0.226353	0.245147	0.26475	0.283594	0.304106	0.321766	0.337905	0.358925	0.379797	0.409725	0.440194	0.473466	0.509691	0.545843	0.586103	0.627552	0.665086	0.705221	0.740421	0.772187	0.799824	0.827494	0.853901	0.878278	0.900199
AZE	SSP2_MESSAGE	RES	0.021745	0.0241891	0.0271036	0.0306171	0.0347249	0.0394766	0.0448722	0.0509288	0.0575924	0.0650282	0.0725106	0.0807808	0.0899251	0.100045	0.110857	0.122731	0.135209	0.148098	0.161859	0.17562	0.189916	0.208489	0.228358	0.248297	0.267981	0.287053	0.308774	0.327721	0.349439	0.370994	0.393684	0.424035	0.456104	0.489888	0.526383	0.565734	0.609768	0.65379	0.695768	0.734291	0.767881	0.798453	0.826424	0.852348	0.875589	0.896768	0.916539
AZE	SSP2_MESSAGE	REScap	0.0242204	0.0269498	0.0302019	0.0341196	0.0386967	0.0439818	0.0499738	0.0566456	0.0639733	0.0721352	0.0803312	0.0893722	0.0993479	0.110363	0.122092	0.13494	0.148403	0.162268	0.177028	0.191723	0.206939	0.22665	0.247647	0.268623	0.28924	0.309132	0.331692	0.35128	0.373635	0.395721	0.418861	0.449663	0.481998	0.515834	0.552129	0.590961	0.63405	0.676746	0.717106	0.753849	0.785659	0.81443	0.840604	0.864738	0.886275	0.905821	0.923997
AZE	SSP2_REMIND	CAP	5.96687e-06	0.00195641	0.00396969	0.00606878	0.00829525	0.0106972	0.0132791	0.0159673	0.0189477	0.0220596	0.0252808	0.0440571	0.0647246	0.0878474	0.113875	0.144956	0.180094	0.222515	0.273634	0.330179	0.392486	0.453511	0.527779	0.616026	0.72184	0.847217	0.991695	1.15582	1.33436	1.51917	1.68669	1.87125	2.07878	2.30121	2.5413	2.77151	2.98528	3.15569	3.31087	3.37655	3.37704	3.38019	3.33823	3.26558	3.2084	3.12492	3.06039
AZE	SSP2_REMIND	CAPcap	6.97131e-06	0.00228481	0.0046454	0.00712155	0.00976121	0.0126156	0.0154421	0.0169046	0.0200657	0.0233055	0.0267366	0.0465925	0.0683195	0.0925398	0.119871	0.152473	0.18908	0.23072	0.283125	0.340983	0.400976	0.462471	0.53423	0.622177	0.727146	0.85068	0.991921	1.15069	1.3218	1.49694	1.65608	1.83268	2.02824	2.23526	2.45377	2.65854	2.86156	3.04334	3.18043	3.24611	3.29468	3.30858	3.28095	3.24546	3.1895	3.10639	3.04199
AZE	SSP2_REMIND	EPC	5.6297e-06	0.00186344	0.0038546	0.00603515	0.00835627	0.0109556	0.013702	0.0168435	0.0201434	0.0236694	0.0277946	0.0492573	0.0734475	0.101891	0.134049	0.172035	0.217663	0.269335	0.329476	0.395672	0.465744	0.531507	0.606369	0.689966	0.78312	0.885587	0.994059	1.10606	1.2175	1.31967	1.40554	1.49171	1.57841	1.66336	1.74335	1.81848	1.8973	1.9526	1.99155	2.01441	2.02281	2.02798	2.04792	2.04129	2.03367	2.02199	2.02542
AZE	SSP2_REMIND	EPCcap	9.99769e-06	0.00328914	0.00681137	0.0106857	0.0148444	0.0194418	0.0231597	0.0218726	0.0261605	0.0304874	0.0358614	0.0632812	0.0934291	0.128224	0.167341	0.212861	0.265771	0.315264	0.380305	0.450356	0.511001	0.576346	0.64118	0.720582	0.807113	0.899661	0.994873	1.09	1.18247	1.26519	1.33668	1.41102	1.48308	1.5524	1.6145	1.67081	1.74413	1.81556	1.84507	1.87134	1.92494	1.94159	1.97369	2.0079	2.00176	1.99023	1.99312
AZE	SSP2_REMIND	RES	6.49424e-06	0.00216648	0.00447347	0.00698375	0.00973989	0.0127414	0.016038	0.0196404	0.0235773	0.0278797	0.032581	0.0577902	0.0862205	0.118562	0.155754	0.19928	0.248866	0.306168	0.371301	0.441257	0.511405	0.577453	0.650593	0.729956	0.814841	0.904438	0.995151	1.0845	1.16899	1.24324	1.30268	1.36002	1.41618	1.46817	1.51594	1.55851	1.59366	1.6218	1.64234	1.65352	1.65521	1.65673	1.65557	1.65178	1.64674	1.64048	1.63179
AZE	SSP2_REMIND	REScap	7.25281e-06	0.00242044	0.00499948	0.0078071	0.0108907	0.0142494	0.0179349	0.0219392	0.026308	0.0310748	0.0362765	0.0641288	0.0953296	0.130565	0.17076	0.217376	0.269933	0.329932	0.397215	0.468422	0.538718	0.603939	0.675077	0.751017	0.830829	0.91352	0.995654	1.07503	1.14872	1.21241	1.26267	1.31057	1.35696	1.39942	1.43804	1.47213	1.50005	1.52227	1.53839	1.54713	1.54844	1.54961	1.5487	1.54574	1.5418	1.5369	1.53007
AZE	SSP4_WITCH	CAP	0.00173279	0.00396702	0.00639113	0.00922032	0.0126068	0.016932	0.0224293	0.0293377	0.0379329	0.0471541	0.0547808	0.063415	0.0716452	0.0802472	0.0896128	0.0978654	0.106264	0.114965	0.12386	0.131618	0.140477	0.152192	0.164441	0.176943	0.190756	0.205115	0.220001	0.234431	0.250835	0.267777	0.284222	0.303103	0.325153	0.347693	0.371996	0.398666	0.42919	0.46041	0.494936	0.530347	0.565935	0.601594	0.636964	0.673888	0.710615	0.74737	0.784559
AZE	SSP4_WITCH	CAPcap	0.00202158	0.00463625	0.0074551	0.0107736	0.0147513	0.0198165	0.0262692	0.0341357	0.0441401	0.0499397	0.0579642	0.0670691	0.0757243	0.0847813	0.094561	0.103229	0.112039	0.121193	0.130523	0.138665	0.147911	0.16012	0.172904	0.185955	0.200331	0.215288	0.229501	0.244179	0.261115	0.278563	0.295495	0.314894	0.337494	0.36055	0.385341	0.412476	0.443425	0.474964	0.509701	0.545195	0.580661	0.616103	0.651105	0.687468	0.723458	0.759294	0.795091
AZE	SSP4_WITCH	EPC	0.00163878	0.00388768	0.00642162	0.00958474	0.0134964	0.0185137	0.0252962	0.0337787	0.0443037	0.0561245	0.0671705	0.0788125	0.0908587	0.103104	0.116023	0.128175	0.140127	0.153214	0.165909	0.177974	0.191488	0.207809	0.225609	0.24388	0.260453	0.279477	0.298942	0.318973	0.337297	0.358117	0.375838	0.398131	0.422209	0.445238	0.471536	0.49881	0.52828	0.559015	0.590781	0.623779	0.654829	0.685199	0.714728	0.745107	0.774892	0.804166	0.83359
AZE	SSP4_WITCH	EPCcap	0.00291373	0.00694294	0.0114054	0.0170688	0.0240801	0.0330185	0.0450874	0.0588601	0.0770215	0.0750636	0.0897519	0.105275	0.121258	0.13756	0.154335	0.170253	0.186008	0.203128	0.219723	0.235453	0.25275	0.27329	0.295698	0.318517	0.33898	0.36221	0.379537	0.401946	0.423345	0.44704	0.467172	0.491953	0.518091	0.542726	0.570253	0.598016	0.62733	0.657067	0.686844	0.716996	0.744372	0.770676	0.795429	0.820202	0.843827	0.866388	0.887608
AZE	SSP4_WITCH	RES	0.0019012	0.00450439	0.00749211	0.0111443	0.0157882	0.0217975	0.0296456	0.039756	0.0522855	0.0664408	0.0789579	0.0928798	0.107236	0.121863	0.137237	0.151896	0.166198	0.181762	0.196837	0.211174	0.226922	0.245885	0.26636	0.287161	0.308304	0.329804	0.351677	0.373938	0.396599	0.419674	0.441385	0.46543	0.490895	0.517385	0.545027	0.57396	0.603969	0.63476	0.665948	0.69749	0.726533	0.754354	0.780757	0.807145	0.832449	0.85658	0.880017
AZE	SSP4_WITCH	REScap	0.00212263	0.00503096	0.00836951	0.0124502	0.0176366	0.0243414	0.033086	0.0443267	0.0582221	0.0738404	0.0876013	0.102856	0.118531	0.134443	0.151104	0.166929	0.182313	0.198998	0.215098	0.230355	0.247058	0.267095	0.288635	0.310416	0.332453	0.354756	0.377334	0.4002	0.423365	0.446835	0.468811	0.493029	0.518541	0.544931	0.572306	0.600786	0.630136	0.660053	0.690152	0.720386	0.748042	0.774373	0.799215	0.8239	0.847437	0.869762	0.891331
AZE	SSP5_GCAM	CAP	0.0012311	0.00472968	0.00832403	0.0120655	0.0159897	0.0201042	0.0245272	0.0293077	0.0343163	0.0394186	0.0446863	0.0611894	0.078295	0.0963123	0.115612	0.135048	0.155629	0.176473	0.196705	0.216343	0.233828	0.240953	0.247411	0.252329	0.257803	0.263314	0.268454	0.272207	0.277833	0.282035	0.28661	0.290289	0.295966	0.302202	0.309644	0.318484	0.327682	0.336488	0.346975	0.35557	0.363355	0.37229	0.380939	0.387734	0.396736	0.405682	0.412546
AZE	SSP5_GCAM	CAPcap	0.0014347	0.00551813	0.00973843	0.0139239	0.0168743	0.0211648	0.0258292	0.0308328	0.0361484	0.0409695	0.0464318	0.063146	0.0798515	0.0982379	0.11792	0.137481	0.158002	0.178569	0.199081	0.219027	0.236373	0.242981	0.248603	0.253377	0.258389	0.263634	0.268798	0.272359	0.277995	0.282209	0.286795	0.290311	0.295989	0.302202	0.309644	0.318484	0.327682	0.336488	0.346975	0.35557	0.363355	0.37229	0.380939	0.387734	0.396736	0.405682	0.412546
AZE	SSP5_GCAM	EPC	0.00114885	0.00453563	0.00811582	0.0120871	0.0163238	0.02113	0.0261556	0.0319032	0.0377753	0.0440228	0.0511931	0.0710241	0.0922143	0.114863	0.140579	0.165519	0.191478	0.218208	0.243867	0.268879	0.290944	0.301418	0.310848	0.318686	0.326617	0.334362	0.341459	0.347391	0.354381	0.36036	0.363757	0.368566	0.375604	0.382965	0.389571	0.39988	0.410571	0.417959	0.429537	0.436677	0.444515	0.451379	0.459474	0.46582	0.471976	0.479081	0.484553
AZE	SSP5_GCAM	EPCcap	0.00201381	0.00793098	0.0142075	0.0201038	0.0209452	0.0268717	0.033206	0.0402591	0.0476742	0.0531326	0.0615573	0.0830844	0.103399	0.128367	0.156475	0.182215	0.207908	0.233277	0.260129	0.286311	0.307077	0.314306	0.318734	0.325545	0.330658	0.336773	0.343926	0.348623	0.35564	0.361641	0.365056	0.368732	0.375772	0.382965	0.389571	0.39988	0.410571	0.417959	0.429537	0.436677	0.444515	0.451379	0.459474	0.46582	0.471976	0.479081	0.484553
AZE	SSP5_GCAM	RES	0.00132915	0.00522388	0.00938088	0.0138926	0.0188283	0.0242141	0.0300617	0.0364083	0.0432049	0.0504337	0.0580608	0.0804667	0.104247	0.129726	0.156906	0.184558	0.213215	0.242086	0.269971	0.296958	0.320776	0.331867	0.342172	0.350605	0.359037	0.367467	0.37484	0.381108	0.38839	0.394542	0.400635	0.405576	0.412879	0.420344	0.429207	0.439603	0.450359	0.460103	0.471591	0.480492	0.488081	0.497143	0.504729	0.510754	0.518462	0.526245	0.532389
AZE	SSP5_GCAM	REScap	0.00148151	0.00582329	0.0104578	0.0154838	0.0209547	0.02691	0.0333605	0.0403453	0.0478097	0.0557209	0.0640474	0.0884853	0.114256	0.141704	0.170806	0.200224	0.23052	0.260839	0.289946	0.317955	0.34253	0.353865	0.36435	0.372888	0.381405	0.389897	0.397299	0.403562	0.410853	0.416986	0.423055	0.427946	0.435231	0.442672	0.451518	0.461899	0.472626	0.482317	0.493744	0.50256	0.510054	0.519012	0.526488	0.532403	0.53999	0.547647	0.55367
AZE	SSP5_REMIND	CAP	3.20291e-06	0.00112937	0.00226702	0.00341725	0.00459444	0.00577088	0.00700568	0.00823936	0.00953596	0.0108206	0.0121433	0.0245539	0.0373918	0.051163	0.0658165	0.0817673	0.099512	0.119256	0.140623	0.164823	0.190546	0.227993	0.272402	0.324184	0.38586	0.460516	0.546625	0.647264	0.759255	0.879295	0.998997	1.12531	1.27472	1.44757	1.6442	1.86226	2.08889	2.31934	2.51576	2.65722	2.6976	2.77538	2.80437	2.78117	2.75121	2.7282	2.7003
AZE	SSP5_REMIND	CAPcap	3.72878e-06	0.00131766	0.00265226	0.00400938	0.00532376	0.00607967	0.00738076	0.00869305	0.0100528	0.0114057	0.0126439	0.0255516	0.0386397	0.0522279	0.0671928	0.0834807	0.101519	0.12155	0.142543	0.166916	0.193008	0.230912	0.274606	0.326718	0.387436	0.461715	0.547409	0.647666	0.759595	0.879382	0.998998	1.12518	1.27439	1.4475	1.64408	1.86226	2.08889	2.31934	2.51576	2.65722	2.6976	2.77538	2.80437	2.78117	2.75121	2.7282	2.7003
AZE	SSP5_REMIND	EPC	3.06117e-06	0.00109602	0.0022594	0.00347183	0.0047536	0.00615478	0.00757006	0.00913548	0.010707	0.0123462	0.0142493	0.0293443	0.0455755	0.0632204	0.0836491	0.105089	0.12888	0.155348	0.184439	0.216455	0.249385	0.296766	0.350266	0.409549	0.477651	0.55433	0.63863	0.729575	0.82307	0.914909	0.999317	1.08197	1.17145	1.26911	1.36867	1.46825	1.57159	1.66127	1.73111	1.7951	1.81559	1.86299	1.88327	1.90188	1.90392	1.91428	1.92474
AZE	SSP5_REMIND	EPCcap	5.3707e-06	0.00192245	0.00396876	0.00609927	0.0079656	0.00786766	0.00966066	0.0116751	0.0136135	0.015639	0.0173408	0.0354831	0.0536332	0.0712403	0.0939889	0.117658	0.143353	0.171521	0.198791	0.231715	0.26632	0.315569	0.364336	0.424455	0.486903	0.561064	0.64293	0.731758	0.824694	0.91534	0.999321	1.08146	1.17031	1.26886	1.36831	1.46825	1.57159	1.66127	1.73111	1.7951	1.81559	1.86299	1.88327	1.90188	1.90392	1.91428	1.92474
AZE	SSP5_REMIND	RES	3.51832e-06	0.00126836	0.00260526	0.00402512	0.00553233	0.00712351	0.00879798	0.0105549	0.0124137	0.014358	0.0164156	0.0338	0.0524164	0.0726805	0.0950099	0.119229	0.14582	0.175184	0.207266	0.242278	0.277983	0.328353	0.384696	0.446027	0.514858	0.591029	0.672448	0.758106	0.843855	0.925858	0.999417	1.06909	1.14264	1.2183	1.29456	1.36873	1.43741	1.49923	1.54855	1.58234	1.5955	1.61762	1.6303	1.63327	1.63621	1.63912	1.64199
AZE	SSP5_REMIND	REScap	3.9225e-06	0.00141469	0.00290701	0.00449299	0.00617613	0.00794388	0.00980055	0.0117455	0.0137998	0.0159451	0.0182089	0.0373875	0.0578129	0.079916	0.104136	0.130258	0.158769	0.190062	0.224014	0.260809	0.298061	0.350202	0.407905	0.470011	0.538846	0.613991	0.693149	0.775159	0.855987	0.932121	0.99947	1.06245	1.1281	1.19474	1.26103	1.32465	1.38284	1.43464	1.47557	1.50342	1.51423	1.53234	1.54269	1.54513	1.54753	1.54991	1.55226
BDI	SSP1_AIMCGE	CAP	0	7.1825e-06	1.52565e-05	2.47499e-05	3.66168e-05	5.17573e-05	7.10052e-05	9.54524e-05	0.000124631	0.000157831	0.000189178	0.00194742	0.00387215	0.00594637	0.00817504	0.0105662	0.0131008	0.0158813	0.0188355	0.0219989	0.0254178	0.0309967	0.0371104	0.0435564	0.0505195	0.0579009	0.0661523	0.0740425	0.0831894	0.0919814	0.101454	0.112116	0.123381	0.134872	0.146944	0.159218	0.172085	0.185218	0.198387	0.211732	0.225022	0.23488	0.244505	0.254688	0.265147	0.275081	0.28519
BDI	SSP1_AIMCGE	CAPcap	0	0	0	0	0	0	0	0	0	0	0	0	0	0	0	0	0	0	0	0	0	0	0	0	0	0	0	0	0	0	0	0	0.123483	0.134989	0.147076	0.159368	0.172102	0.185237	0.198407	0.211732	0.225022	0.23488	0.244505	0.254688	0.265147	0.275081	0.28519
BDI	SSP1_AIMCGE	EPC	0	0.00012958	0.000268152	0.000428852	0.000614816	0.000841302	0.00111704	0.00144558	0.00181868	0.00221191	0.00254523	0.0245997	0.0453636	0.0650048	0.0837959	0.101248	0.117194	0.132935	0.147673	0.161119	0.175129	0.198135	0.220806	0.241301	0.261495	0.279831	0.299024	0.315739	0.331498	0.346973	0.363215	0.378165	0.392874	0.407578	0.421408	0.4352	0.447452	0.459673	0.47232	0.483743	0.492782	0.498567	0.502871	0.50844	0.512823	0.516784	0.522727
BDI	SSP1_AIMCGE	EPCcap	0	0	0	0	0	0	0	0	0	0	0	0	0	0	0	0	0	0	0	0	0	0	0	0	0	0	0	0	0	0	0	0	0.394276	0.409013	0.422874	0.436696	0.447633	0.459855	0.472503	0.483743	0.492782	0.498567	0.502871	0.50844	0.512823	0.516784	0.522727
BDI	SSP1_AIMCGE	RES	0	9.65491e-06	1.98593e-05	3.13361e-05	4.47131e-05	6.08238e-05	8.02837e-05	0.000103244	0.000129057	0.000155892	0.000177888	0.0017446	0.00328409	0.00477526	0.00623164	0.00763793	0.00901058	0.0103532	0.0116417	0.0129315	0.0142324	0.0165663	0.0189088	0.0212301	0.0235326	0.0258732	0.028266	0.0305977	0.0329249	0.0353205	0.0377211	0.0403152	0.0429147	0.0456097	0.0483191	0.0511423	0.0539887	0.0567491	0.0596371	0.0624285	0.0651103	0.0667022	0.0681756	0.0697818	0.0713952	0.0730158	0.0746432
BDI	SSP1_AIMCGE	REScap	0	0	0	0	0	0	0	0	0	0	0	0	0	0	0	0	0	0	0	0	0	0	0	0	0	0	0	0	0	0	0	0	0.000561418	0.00118471	0.00186911	0.00261791	0.00342807	0.00429174	0.00522269	0.00620228	0.00722558	0.00815984	0.00910404	0.0100905	0.0111026	0.01214	0.0132023
BDI	SSP1_GCAM	CAP	0.000587682	0.0011704	0.00178541	0.00243345	0.00311678	0.00385845	0.00463816	0.00547507	0.00632812	0.00724133	0.00818665	0.00941704	0.0107419	0.0121509	0.0136159	0.0151799	0.0168312	0.0185545	0.0204119	0.0223463	0.0244401	0.0283742	0.0325857	0.0370146	0.0417188	0.0465883	0.0523274	0.0577684	0.0637229	0.0695585	0.0765119	0.0868749	0.0984979	0.10936	0.121564	0.134269	0.147011	0.160605	0.173637	0.187533	0.201193	0.214153	0.227957	0.241251	0.254749	0.267893	0.281783
BDI	SSP1_GCAM	CAPcap	0	0	0	0	0	0	0	0	0	0	0	0	0	0	0	0	0	0	0	0	0	0	0	0	0	0	0	0	0	0	0	0.0869466	0.0985825	0.109458	0.121678	0.1344	0.147026	0.160621	0.173655	0.187533	0.201193	0.214153	0.227957	0.241251	0.254749	0.267893	0.281783
BDI	SSP1_GCAM	EPC	0.0106649	0.0205681	0.0303129	0.0402295	0.0496458	0.0588227	0.0676987	0.0761794	0.08417	0.0918582	0.0989738	0.108217	0.115951	0.123847	0.131519	0.138715	0.144638	0.151085	0.157192	0.162148	0.168235	0.182599	0.197168	0.209907	0.222964	0.234508	0.248397	0.258838	0.270583	0.279872	0.291965	0.311953	0.332434	0.34958	0.367622	0.383258	0.399401	0.414855	0.429572	0.443346	0.455278	0.467123	0.476999	0.488117	0.497483	0.506338	0.516009
BDI	SSP1_GCAM	EPCcap	0	0	0	0	0	0	0	0	0	0	0	0	0	0	0	0	0	0	0	0	0	0	0	0	0	0	0	0	0	0	0	0.313201	0.33374	0.350931	0.36902	0.384696	0.399576	0.415033	0.429752	0.443346	0.455278	0.467123	0.476999	0.488117	0.497483	0.506338	0.516009
BDI	SSP1_GCAM	RES	0.000804076	0.00155587	0.00230153	0.0030371	0.00376617	0.00448289	0.00518555	0.0058641	0.00651499	0.0071452	0.00773302	0.00851651	0.00924569	0.0099556	0.0106492	0.0113149	0.0119681	0.0125825	0.0131874	0.0137994	0.0144208	0.0160297	0.017613	0.0191934	0.0207578	0.0223095	0.0240703	0.0256096	0.0273848	0.0289183	0.0307124	0.0339513	0.0374739	0.0406778	0.0442175	0.0477778	0.0513596	0.0549636	0.0585908	0.0622417	0.065917	0.0694459	0.0730006	0.0765818	0.0801899	0.0838255	0.0874891
BDI	SSP1_GCAM	REScap	0	0	0	0	0	0	0	0	0	0	0	0	0	0	0	0	0	0	0	0	0	0	0	0	0	0	0	0	0	0	0	0.000797567	0.0017359	0.00279396	0.00399877	0.00533099	0.00678665	0.00836215	0.0100541	0.0118594	0.0137749	0.0157567	0.0178369	0.0200134	0.0222839	0.0246466	0.0270996
BDI	SSP1_IMAGE	CAP	0.0151786	0.0175045	0.0202181	0.0232156	0.0265168	0.0301033	0.0341548	0.038666	0.0433349	0.0484315	0.053731	0.0615423	0.0697907	0.0786679	0.0883737	0.098611	0.109506	0.120673	0.132858	0.145577	0.158819	0.169492	0.180609	0.192772	0.204788	0.21767	0.231096	0.244436	0.257545	0.271903	0.28667	0.299252	0.312006	0.323933	0.337715	0.349487	0.362763	0.375121	0.387986	0.400992	0.413495	0.426452	0.440177	0.453384	0.46725	0.479558	0.492728
BDI	SSP1_IMAGE	CAPcap	0	0	0	0	0	0	0	0	0	0	0	0	0	0	0	0	0	0	0	0	0	0	0	0	0	0	0	0	0	0	0	0.299442	0.312211	0.324154	0.337954	0.349743	0.36279	0.37515	0.388017	0.400992	0.413495	0.426452	0.440177	0.453384	0.46725	0.479558	0.492728
BDI	SSP1_IMAGE	EPC	0.22116	0.244314	0.267232	0.291749	0.314571	0.336823	0.358754	0.379428	0.398544	0.416792	0.433292	0.458196	0.480077	0.498872	0.517737	0.536263	0.552581	0.566113	0.580668	0.594187	0.605583	0.61275	0.617952	0.625404	0.630578	0.638108	0.643977	0.65065	0.656313	0.661832	0.667121	0.670708	0.673862	0.676957	0.680321	0.683628	0.6869	0.690264	0.694008	0.696108	0.699995	0.70446	0.707726	0.712508	0.716023	0.72055	0.723978
BDI	SSP1_IMAGE	EPCcap	0	0	0	0	0	0	0	0	0	0	0	0	0	0	0	0	0	0	0	0	0	0	0	0	0	0	0	0	0	0	0	0.671994	0.675154	0.678259	0.681631	0.684946	0.687057	0.690422	0.694165	0.696108	0.699995	0.70446	0.707726	0.712508	0.716023	0.72055	0.723978
BDI	SSP1_IMAGE	RES	0.0207744	0.0234554	0.0262427	0.0291676	0.0322639	0.0354543	0.0387456	0.0420749	0.0453562	0.0486391	0.0517399	0.0568128	0.0617097	0.0666097	0.071519	0.0765601	0.0815061	0.086342	0.0911877	0.0961811	0.10104	0.104012	0.106853	0.110019	0.113051	0.116421	0.119816	0.123067	0.126507	0.130142	0.133624	0.136282	0.138767	0.14126	0.143937	0.146619	0.149304	0.151995	0.15487	0.15775	0.160817	0.164557	0.168296	0.17222	0.176144	0.180069	0.184187
BDI	SSP1_IMAGE	REScap	0	0	0	0	0	0	0	0	0	0	0	0	0	0	0	0	0	0	0	0	0	0	0	0	0	0	0	0	0	0	0	0.00245482	0.00496729	0.0075356	0.0101689	0.0128577	0.0156	0.018394	0.0212632	0.0241839	0.0271867	0.0303843	0.0336541	0.0370373	0.0404914	0.0440142	0.0476583
BDI	SSP1_MESSAGE	CAP	0.0159869	0.0184782	0.0211764	0.0238683	0.0269858	0.0303031	0.0337903	0.0375992	0.0417848	0.046152	0.0508033	0.0570724	0.0635801	0.0707053	0.0783971	0.0863442	0.095037	0.104024	0.113898	0.124419	0.135524	0.149421	0.165096	0.181719	0.200276	0.220001	0.240643	0.263725	0.286942	0.311783	0.33599	0.357628	0.378756	0.400846	0.42322	0.44536	0.467665	0.490939	0.514365	0.539984	0.569557	0.594563	0.619105	0.643025	0.667021	0.690052	0.713622
BDI	SSP1_MESSAGE	CAPcap	0	0	0	0	0	0	0	0	0	0	0	0	0	0	0	0	0	0	0	0	0	0	0	0	0	0	0	0	0	0	0	0	0.378977	0.401085	0.423477	0.445634	0.467694	0.49097	0.514396	0.539984	0.569557	0.594563	0.619105	0.643025	0.667021	0.690052	0.713622
BDI	SSP1_MESSAGE	EPC	0.230812	0.253406	0.275226	0.297781	0.318017	0.337437	0.355991	0.373451	0.38966	0.405423	0.419887	0.439086	0.456383	0.470771	0.485977	0.500998	0.514539	0.525947	0.538463	0.551027	0.56204	0.57856	0.593665	0.610321	0.626008	0.643277	0.659108	0.67446	0.690658	0.705125	0.718654	0.728508	0.738189	0.747694	0.756853	0.766123	0.775108	0.784368	0.793979	0.803834	0.816807	0.826173	0.835964	0.845854	0.854607	0.863617	0.873036
BDI	SSP1_MESSAGE	EPCcap	0	0	0	0	0	0	0	0	0	0	0	0	0	0	0	0	0	0	0	0	0	0	0	0	0	0	0	0	0	0	0	0	0.739325	0.748816	0.757961	0.767212	0.775236	0.784492	0.794099	0.803834	0.816807	0.826173	0.835964	0.845854	0.854607	0.863617	0.873036
BDI	SSP1_MESSAGE	RES	0.0219248	0.0245942	0.0272969	0.0300036	0.0327678	0.0355509	0.0383578	0.0410711	0.0438002	0.0465441	0.0491617	0.052849	0.0564412	0.0599304	0.0634805	0.0670151	0.0705369	0.0740483	0.0775529	0.0812575	0.085077	0.0905117	0.0963391	0.102492	0.109418	0.11681	0.12473	0.133079	0.141895	0.151027	0.160263	0.167598	0.175222	0.183156	0.191171	0.199786	0.208513	0.217919	0.228382	0.240683	0.256549	0.270278	0.28446	0.299533	0.315089	0.332185	0.350479
BDI	SSP1_MESSAGE	REScap	0	0	0	0	0	0	0	0	0	0	0	0	0	0	0	0	0	0	0	0	0	0	0	0	0	0	0	0	0	0	0	0	0.00294607	0.00609594	0.00944867	0.0130353	0.0168363	0.0209104	0.0253278	0.0302415	0.0360149	0.0416996	0.0477318	0.0542326	0.0611439	0.0687829	0.0771372
BDI	SSP1_REMIND	CAP	7.17337e-07	0.000520805	0.00106452	0.00165889	0.00229085	0.00297638	0.00373931	0.00455397	0.00541398	0.00632314	0.00720458	0.0131304	0.0192463	0.0254411	0.0319251	0.0384946	0.0452887	0.0522185	0.0594848	0.0670152	0.0750229	0.0872823	0.100189	0.113323	0.127931	0.143859	0.159194	0.177778	0.194934	0.215951	0.236842	0.254498	0.27698	0.300056	0.328245	0.358233	0.391541	0.427458	0.4639	0.500707	0.535853	0.565731	0.5967	0.627926	0.659832	0.691318	0.722826
BDI	SSP1_REMIND	CAPcap	0	0	0	0	0	0	0	0	0	0	0	0	0	0	0	0	0	0	0	0	0	0	0	0	0	0	0	0	0	0	0	0	0.277169	0.300266	0.328477	0.358488	0.391569	0.427488	0.463932	0.500707	0.535853	0.565731	0.5967	0.627926	0.659832	0.691318	0.722826
BDI	SSP1_REMIND	EPC	1.32167e-05	0.00926686	0.018401	0.0277566	0.0370497	0.0464882	0.0559154	0.0652122	0.0739485	0.0821932	0.0894987	0.147206	0.194407	0.234884	0.269562	0.299963	0.324327	0.347144	0.36739	0.3838	0.401483	0.430042	0.45391	0.476218	0.496839	0.517978	0.536664	0.556568	0.572869	0.593275	0.611362	0.622782	0.63863	0.654505	0.674055	0.694388	0.714792	0.736278	0.757593	0.777404	0.794167	0.808158	0.821517	0.836335	0.849692	0.863127	0.877142
BDI	SSP1_REMIND	EPCcap	0	0	0	0	0	0	0	0	0	0	0	0	0	0	0	0	0	0	0	0	0	0	0	0	0	0	0	0	0	0	0	0	0.639985	0.655849	0.675374	0.695677	0.714941	0.736421	0.757729	0.777404	0.794167	0.808158	0.821517	0.836335	0.849692	0.863127	0.877142
BDI	SSP1_REMIND	RES	9.90863e-07	0.000698113	0.00139324	0.0020959	0.00281548	0.00355169	0.00430212	0.00505307	0.00577465	0.00646294	0.00708076	0.0123641	0.0173299	0.021999	0.0264166	0.0306088	0.0345629	0.0382949	0.0419034	0.0454127	0.0490216	0.0551951	0.0612273	0.067145	0.0735556	0.0805714	0.0869599	0.09476	0.101916	0.110752	0.119802	0.126422	0.135442	0.14512	0.15755	0.171609	0.187668	0.205576	0.225162	0.245702	0.26593	0.283678	0.303348	0.325298	0.348873	0.374811	0.403478
BDI	SSP1_REMIND	REScap	0	0	0	0	0	0	0	0	0	0	0	0	0	0	0	0	0	0	0	0	0	0	0	0	0	0	0	0	0	0	0	0	0.00324638	0.00672535	0.0105769	0.0148422	0.0196304	0.0250114	0.031043	0.0376766	0.0447028	0.0515818	0.0592804	0.068012	0.0777346	0.0888291	0.101657
BDI	SSP1_WITCH	CAP	0.00132114	0.0028247	0.00449878	0.00638414	0.00863198	0.0112574	0.014336	0.0179743	0.0219766	0.0262613	0.0302793	0.0355225	0.0410872	0.0469482	0.0531539	0.0599388	0.0668832	0.0741998	0.0819365	0.0902412	0.0988006	0.110088	0.121881	0.134176	0.14731	0.161138	0.175268	0.190183	0.20553	0.221606	0.237665	0.253976	0.272099	0.290185	0.307454	0.326438	0.344914	0.364187	0.382661	0.401822	0.420592	0.440427	0.459646	0.478584	0.496969	0.516359	0.533779
BDI	SSP1_WITCH	CAPcap	0	0	0	0	0	0	0	0	0	0	0	0	0	0	0	0	0	0	0	0	0	0	0	0	0	0	0	0	0	0	0	0	0	0	0	0	0	0	0.383199	0.402096	0.420885	0.440738	0.459677	0.478616	0.497002	0.516393	0.533779
BDI	SSP1_WITCH	EPC	0.023841	0.0494826	0.0756939	0.10399	0.133766	0.165899	0.200669	0.23582	0.270677	0.302337	0.327838	0.356567	0.381961	0.402815	0.423123	0.44246	0.459167	0.472759	0.487269	0.500777	0.512863	0.5314	0.547036	0.563197	0.577321	0.592723	0.605628	0.617682	0.630679	0.642227	0.652662	0.663365	0.673478	0.683754	0.693211	0.70286	0.71211	0.721091	0.729684	0.736588	0.74477	0.751853	0.759912	0.767524	0.77412	0.780431	0.787163
BDI	SSP1_WITCH	EPCcap	0	0	0	0	0	0	0	0	0	0	0	0	0	0	0	0	0	0	0	0	0	0	0	0	0	0	0	0	0	0	0	0	0	0	0	0	0	0	0.732025	0.737825	0.745995	0.753067	0.760048	0.767657	0.774251	0.780559	0.787163
BDI	SSP1_WITCH	RES	0.0018205	0.00385023	0.00601154	0.00838851	0.0110855	0.014178	0.017742	0.0216495	0.0258634	0.0299782	0.0334987	0.0377647	0.0418745	0.0457151	0.0494647	0.0531312	0.0566081	0.0598917	0.0631003	0.066365	0.0697014	0.0746277	0.079482	0.084271	0.0893027	0.0944564	0.0995885	0.104701	0.109971	0.115418	0.120677	0.126334	0.131977	0.138028	0.14387	0.150159	0.156466	0.162792	0.169134	0.17549	0.182121	0.189197	0.19655	0.203623	0.210981	0.218341	0.225699
BDI	SSP1_WITCH	REScap	0	0	0	0	0	0	0	0	0	0	0	0	0	0	0	0	0	0	0	0	0	0	0	0	0	0	0	0	0	0	0	0	0	0	0	0	0	0	0.0026776	0.00551686	0.008525	0.0117317	0.0151376	0.0186968	0.0224596	0.0263957	0.0305012
BDI	SSP2_AIMCGE	CAP	0	0.00013915	0.000293462	0.000471695	0.000689905	0.000955648	0.00129773	0.00170922	0.00218319	0.00271478	0.00319619	0.00884778	0.0148599	0.0210854	0.027659	0.0345371	0.0416084	0.048978	0.0565908	0.0645319	0.07276	0.083959	0.0953253	0.107154	0.119264	0.131681	0.144105	0.157027	0.169955	0.183116	0.196214	0.209153	0.222274	0.235737	0.249493	0.262802	0.279631	0.295289	0.312269	0.330477	0.347673	0.362521	0.376306	0.390801	0.406137	0.420062	0.433913
BDI	SSP2_AIMCGE	CAPcap	0	0	0	0	0	0	0	0	0	0	0	0	0	0	0	0	0	0	0	0	0	0	0	0	0	0	0	0	0	0	0	0	0	0	0	0	0	0	0	0	0	0	0	0	0	0.420659	0.434542
BDI	SSP2_AIMCGE	EPC	0	0.0025213	0.00519422	0.00825226	0.0117452	0.0160019	0.0209732	0.0266878	0.0330804	0.0395925	0.0453597	0.113777	0.173214	0.224836	0.269649	0.309759	0.344739	0.37566	0.40318	0.428348	0.451329	0.480711	0.506603	0.529753	0.550627	0.569235	0.585964	0.601976	0.615963	0.627647	0.639682	0.65055	0.659309	0.668949	0.676996	0.686428	0.695428	0.705014	0.715353	0.724005	0.732072	0.738275	0.743946	0.749473	0.754957	0.759755	0.764749
BDI	SSP2_AIMCGE	EPCcap	0	0	0	0	0	0	0	0	0	0	0	0	0	0	0	0	0	0	0	0	0	0	0	0	0	0	0	0	0	0	0	0	0	0	0	0	0	0	0	0	0	0	0	0	0	0.762234	0.767223
BDI	SSP2_AIMCGE	RES	0	0.000187548	0.000386144	0.00060805	0.000865702	0.00117046	0.00153407	0.00195675	0.00242937	0.00291419	0.00332405	0.00889942	0.0143895	0.0197705	0.0250128	0.0301628	0.0351462	0.0399419	0.0446341	0.0492326	0.0537462	0.0601283	0.0662594	0.0722697	0.0781691	0.0839668	0.0894972	0.0951103	0.100458	0.105724	0.110914	0.115803	0.120649	0.125455	0.130444	0.13563	0.141489	0.148083	0.154731	0.16143	0.167906	0.17334	0.17852	0.183715	0.188923	0.193839	0.199064
BDI	SSP2_AIMCGE	REScap	0	0	0	0	0	0	0	0	0	0	0	0	0	0	0	0	0	0	0	0	0	0	0	0	0	0	0	0	0	0	0	0	0	0	0	0	0	0	0	0	0	0	0	0	0	0.00278019	0.00567144
BDI	SSP2_GCAM	CAP	0.000739858	0.00175518	0.00278047	0.00383203	0.00492695	0.00605649	0.00719217	0.00835281	0.00955511	0.0107556	0.0120539	0.0189752	0.0261347	0.0334067	0.0409592	0.0487304	0.0566685	0.0648984	0.0734289	0.0819038	0.0904873	0.0975408	0.104654	0.111537	0.119281	0.126188	0.134449	0.141759	0.150254	0.157894	0.166633	0.171995	0.177548	0.183109	0.188357	0.195075	0.199968	0.205948	0.212783	0.219209	0.225172	0.230877	0.237307	0.243437	0.249016	0.256179	0.262003
BDI	SSP2_GCAM	CAPcap	0	0	0	0	0	0	0	0	0	0	0	0	0	0	0	0	0	0	0	0	0	0	0	0	0	0	0	0	0	0	0	0	0	0	0	0	0	0	0	0	0	0	0	0	0.249457	0.256648	0.262278
BDI	SSP2_GCAM	EPC	0.0133478	0.0307767	0.047182	0.0631972	0.0780167	0.0919163	0.105895	0.118075	0.129608	0.140528	0.15155	0.215617	0.269406	0.315171	0.35432	0.388873	0.41909	0.445603	0.469131	0.489901	0.508353	0.519853	0.530564	0.538492	0.548556	0.555804	0.564784	0.570864	0.57902	0.583375	0.591113	0.59218	0.592243	0.593344	0.593419	0.593318	0.594788	0.594742	0.595027	0.596623	0.596942	0.597605	0.598213	0.598981	0.598238	0.599076	0.598693
BDI	SSP2_GCAM	EPCcap	0	0	0	0	0	0	0	0	0	0	0	0	0	0	0	0	0	0	0	0	0	0	0	0	0	0	0	0	0	0	0	0	0	0	0	0	0	0	0	0	0	0	0	0	0.601464	0.602342	0.600755
BDI	SSP2_GCAM	RES	0.00101392	0.00234646	0.00364369	0.0049034	0.00613261	0.00731506	0.00846878	0.0095725	0.0106371	0.0116779	0.0126827	0.0194218	0.0259261	0.0322668	0.0384494	0.0445014	0.050446	0.0562456	0.0619036	0.0673563	0.0727288	0.076447	0.0801407	0.0833146	0.0871957	0.0903342	0.0942076	0.0973279	0.101207	0.104325	0.108222	0.109657	0.111145	0.112685	0.114274	0.115912	0.117598	0.11933	0.121107	0.122928	0.12479	0.126821	0.12889	0.130993	0.132447	0.134638	0.136863
BDI	SSP2_GCAM	REScap	0	0	0	0	0	0	0	0	0	0	0	0	0	0	0	0	0	0	0	0	0	0	0	0	0	0	0	0	0	0	0	0	0	0	0	0	0	0	0	0	0	0	0	0	0.00370291	0.00741972	0.0111506
BDI	SSP2_MESSAGE	CAP	0.0123078	0.0136756	0.0150454	0.016576	0.0182872	0.020046	0.0219412	0.0240239	0.0262594	0.028521	0.0309953	0.0337029	0.036404	0.0394649	0.0427676	0.0461659	0.0500051	0.0537702	0.058108	0.0625532	0.0674787	0.0746334	0.082629	0.0910971	0.100442	0.110387	0.121102	0.132449	0.144195	0.156736	0.169363	0.184714	0.200052	0.215478	0.231422	0.246702	0.262474	0.279609	0.294423	0.310819	0.329077	0.349912	0.371694	0.395108	0.419568	0.444989	0.474445
BDI	SSP2_MESSAGE	CAPcap	0	0	0	0	0	0	0	0	0	0	0	0	0	0	0	0	0	0	0	0	0	0	0	0	0	0	0	0	0	0	0	0	0	0	0	0	0	0	0	0	0	0	0	0	0	0	0.47507
BDI	SSP2_MESSAGE	EPC	0.18695	0.201468	0.214437	0.229049	0.241837	0.256537	0.269102	0.281842	0.29441	0.307757	0.319663	0.331527	0.343073	0.354355	0.365741	0.376481	0.389285	0.399553	0.410011	0.420655	0.431449	0.449812	0.468251	0.486042	0.504501	0.522168	0.539591	0.554742	0.570634	0.585985	0.600731	0.616828	0.632514	0.64564	0.659213	0.670563	0.682299	0.691971	0.70234	0.711197	0.720494	0.732154	0.744557	0.756548	0.768974	0.782081	0.796676
BDI	SSP2_MESSAGE	EPCcap	0	0	0	0	0	0	0	0	0	0	0	0	0	0	0	0	0	0	0	0	0	0	0	0	0	0	0	0	0	0	0	0	0	0	0	0	0	0	0	0	0	0	0	0	0	0	0.798911
BDI	SSP2_MESSAGE	RES	0.0169626	0.0183479	0.0197671	0.0212299	0.0227459	0.0243245	0.0258976	0.0275436	0.0291825	0.0308537	0.0325557	0.0343216	0.0361148	0.0379361	0.0398452	0.0417261	0.0437012	0.0456433	0.0476858	0.0498365	0.0520269	0.0559107	0.0600426	0.0643632	0.0689971	0.0737655	0.0787918	0.0839727	0.0891715	0.0945125	0.099838	0.106648	0.11327	0.119682	0.126246	0.132586	0.138889	0.145157	0.151391	0.15782	0.164695	0.173701	0.183721	0.194354	0.206259	0.219641	0.235784
BDI	SSP2_MESSAGE	REScap	0	0	0	0	0	0	0	0	0	0	0	0	0	0	0	0	0	0	0	0	0	0	0	0	0	0	0	0	0	0	0	0	0	0	0	0	0	0	0	0	0	0	0	0	0	0	0.00320165
BDI	SSP2_REMIND	CAP	3.71097e-06	0.00123135	0.00252041	0.00388853	0.00538398	0.00702533	0.00878149	0.0106765	0.0126269	0.014655	0.0166602	0.0286426	0.0406442	0.0529343	0.0657198	0.0790319	0.0932139	0.108285	0.124375	0.142149	0.160701	0.177341	0.195557	0.215543	0.237437	0.260501	0.285044	0.311571	0.339321	0.367823	0.39672	0.419416	0.444047	0.469525	0.496222	0.523011	0.550425	0.576449	0.602495	0.626316	0.649566	0.666093	0.684299	0.701194	0.717318	0.732948	0.748232
BDI	SSP2_REMIND	CAPcap	0	0	0	0	0	0	0	0	0	0	0	0	0	0	0	0	0	0	0	0	0	0	0	0	0	0	0	0	0	0	0	0	0	0	0	0	0	0	0	0	0	0	0	0	0	0	0
BDI	SSP2_REMIND	EPC	6.82809e-05	0.0218663	0.0429925	0.0643501	0.0852224	0.106638	0.127389	0.147599	0.167082	0.184807	0.201651	0.299669	0.374947	0.435326	0.485284	0.527626	0.565282	0.598375	0.628542	0.656579	0.681343	0.69901	0.716748	0.733746	0.750328	0.766273	0.781336	0.796129	0.810035	0.822728	0.835145	0.843145	0.851087	0.859456	0.867527	0.87577	0.883451	0.890723	0.897728	0.903523	0.908534	0.912163	0.916041	0.919365	0.922604	0.925577	0.928784
BDI	SSP2_REMIND	EPCcap	0	0	0	0	0	0	0	0	0	0	0	0	0	0	0	0	0	0	0	0	0	0	0	0	0	0	0	0	0	0	0	0	0	0	0	0	0	0	0	0	0	0	0	0	0	0	0
BDI	SSP2_REMIND	RES	5.13377e-06	0.00165816	0.00331934	0.0050181	0.00677514	0.00859037	0.0104745	0.0123838	0.014282	0.0161222	0.0177978	0.029794	0.0413485	0.0526634	0.0638676	0.0750739	0.0866029	0.0984969	0.110878	0.124023	0.137412	0.148107	0.159926	0.172624	0.18607	0.200328	0.215176	0.231257	0.248049	0.265567	0.283421	0.295921	0.309961	0.324772	0.340981	0.357596	0.375231	0.393279	0.41016	0.426312	0.4415	0.45282	0.465388	0.476417	0.487725	0.498279	0.510146
BDI	SSP2_REMIND	REScap	0	0	0	0	0	0	0	0	0	0	0	0	0	0	0	0	0	0	0	0	0	0	0	0	0	0	0	0	0	0	0	0	0	0	0	0	0	0	0	0	0	0	0	0	0	0	0
BDI	SSP4_WITCH	CAP	0.00111426	0.00261724	0.00422376	0.00601637	0.00805451	0.0104309	0.013162	0.0162585	0.0196274	0.0230028	0.0260143	0.0301215	0.0343073	0.0385063	0.0430279	0.0475411	0.0519674	0.0568359	0.061422	0.066285	0.0711368	0.0777659	0.0846066	0.0915231	0.0988218	0.105995	0.113564	0.12128	0.128933	0.137469	0.145323	0.154371	0.163	0.172351	0.181117	0.19117	0.200942	0.210719	0.220523	0.231771	0.241859	0.252706	0.264272	0.276548	0.287979	0.300304	0.312675
BDI	SSP4_WITCH	CAPcap	0	0	0	0	0	0	0	0	0	0	0	0	0	0	0	0	0	0	0	0	0	0	0	0	0	0	0	0	0	0	0	0	0	0	0	0	0	0	0	0	0	0	0	0	0	0	0
BDI	SSP4_WITCH	EPC	0.0206208	0.0473564	0.0748669	0.104934	0.137631	0.173431	0.210781	0.251192	0.290293	0.327714	0.358012	0.395148	0.428318	0.460093	0.488158	0.514856	0.537697	0.55899	0.580371	0.599589	0.6186	0.640743	0.662383	0.681095	0.699877	0.7157	0.732	0.746131	0.75962	0.77164	0.783425	0.794149	0.804214	0.813642	0.823351	0.832049	0.839904	0.847314	0.854098	0.861061	0.86721	0.873012	0.878857	0.884372	0.889145	0.894125	0.898918
BDI	SSP4_WITCH	EPCcap	0	0	0	0	0	0	0	0	0	0	0	0	0	0	0	0	0	0	0	0	0	0	0	0	0	0	0	0	0	0	0	0	0	0	0	0	0	0	0	0	0	0	0	0	0	0	0
BDI	SSP4_WITCH	RES	0.00155783	0.00362612	0.00586267	0.00836589	0.0112239	0.0145568	0.0184	0.0227715	0.0275336	0.03234	0.0367048	0.0423533	0.0481326	0.0539022	0.0597721	0.0655685	0.0712446	0.0769593	0.0827121	0.0887365	0.0945792	0.102762	0.111004	0.119306	0.128007	0.136451	0.145339	0.154332	0.162994	0.17217	0.180962	0.190443	0.199965	0.209526	0.219125	0.229364	0.239052	0.248771	0.258519	0.268994	0.278805	0.288719	0.299357	0.309983	0.320592	0.331181	0.341746
BDI	SSP4_WITCH	REScap	0	0	0	0	0	0	0	0	0	0	0	0	0	0	0	0	0	0	0	0	0	0	0	0	0	0	0	0	0	0	0	0	0	0	0	0	0	0	0	0	0	0	0	0	0	0	0
BDI	SSP5_GCAM	CAP	0.000755485	0.0029589	0.00523778	0.00756125	0.00998134	0.0124206	0.0150173	0.0176556	0.0204081	0.0233379	0.0263492	0.0361532	0.0464728	0.0572279	0.0687057	0.0797934	0.0920849	0.104244	0.116925	0.129694	0.142534	0.149756	0.15784	0.16369	0.172082	0.17963	0.188406	0.19535	0.204297	0.212449	0.220574	0.225345	0.229765	0.234993	0.23909	0.243088	0.246951	0.2512	0.256221	0.260588	0.265163	0.270848	0.276558	0.282191	0.288193	0.293577	0.29905
BDI	SSP5_GCAM	CAPcap	0	0	0	0	0	0	0	0	0	0	0	0	0	0	0	0	0	0	0	0	0	0	0	0	0	0	0	0.19547	0.204429	0.212592	0.22073	0.225364	0.229784	0.234993	0.23909	0.243088	0.246951	0.2512	0.256221	0.260588	0.265163	0.270848	0.276558	0.282191	0.288193	0.293577	0.29905
BDI	SSP5_GCAM	EPC	0.0136834	0.0503974	0.084239	0.114254	0.142318	0.166738	0.189723	0.209111	0.227408	0.242801	0.257385	0.313307	0.359055	0.396616	0.431935	0.457986	0.482859	0.503242	0.52088	0.536705	0.550836	0.552308	0.553441	0.551524	0.553097	0.554471	0.556257	0.554911	0.556751	0.55868	0.558885	0.554622	0.550445	0.546659	0.541853	0.538527	0.53404	0.529747	0.526918	0.523534	0.521016	0.518603	0.517838	0.516948	0.515448	0.514708	0.513011
BDI	SSP5_GCAM	EPCcap	0	0	0	0	0	0	0	0	0	0	0	0	0	0	0	0	0	0	0	0	0	0	0	0	0	0	0	0.556253	0.558108	0.560049	0.560268	0.554798	0.550623	0.546659	0.541853	0.538527	0.53404	0.529747	0.526918	0.523534	0.521016	0.518603	0.517838	0.516948	0.515448	0.514708	0.513011
BDI	SSP5_GCAM	RES	0.001027	0.00389798	0.00664482	0.00926072	0.0117568	0.0141212	0.0163543	0.0184367	0.0203689	0.0222046	0.0239796	0.0314471	0.0384847	0.0451482	0.05177	0.0576898	0.0639388	0.0694967	0.0749186	0.0802281	0.0854404	0.0867103	0.0880402	0.088848	0.090312	0.0918253	0.0933858	0.0944482	0.0961181	0.09783	0.0995826	0.0996115	0.0992325	0.0994519	0.0992779	0.0992084	0.0992351	0.0993509	0.0999622	0.100217	0.100941	0.102192	0.103485	0.104819	0.106194	0.107608	0.109062
BDI	SSP5_GCAM	REScap	0	0	0	0	0	0	0	0	0	0	0	0	0	0	0	0	0	0	0	0	0	0	0	0	0	0	0	0.00315864	0.00632086	0.00948758	0.0126596	0.0155527	0.0182853	0.0210372	0.0236197	0.0261418	0.0286099	0.0310294	0.0335436	0.0358729	0.0383192	0.0409396	0.0435511	0.0461559	0.0487558	0.0513529	0.0539491
BDI	SSP5_REMIND	CAP	1.98295e-06	0.000700978	0.0014212	0.00218154	0.00295069	0.00380331	0.00466505	0.00561438	0.00662336	0.00764761	0.00874308	0.0179112	0.027507	0.0374188	0.0477555	0.0585043	0.06959	0.0812996	0.0936028	0.106178	0.119265	0.139237	0.161177	0.184445	0.208939	0.234554	0.264273	0.300356	0.342992	0.389087	0.437132	0.476696	0.520011	0.567178	0.618905	0.673115	0.728998	0.784163	0.837542	0.885465	0.925655	0.959964	0.993311	1.0255	1.05628	1.08523	1.11267
BDI	SSP5_REMIND	CAPcap	0	0	0	0	0	0	0	0	0	0	0	0	0	0	0	0	0	0	0	0	0	0	0	0	0	0	0	0	0	0.38928	0.437343	0.476923	0.520252	0.567206	0.618932	0.673115	0.728998	0.784163	0.837542	0.885465	0.925655	0.959964	0.993311	1.0255	1.05628	1.08523	1.11267
BDI	SSP5_REMIND	EPC	3.6416e-05	0.012482	0.0244872	0.0358489	0.0471563	0.0581939	0.0681968	0.0776766	0.0870216	0.0952032	0.103127	0.184961	0.25002	0.304272	0.349111	0.38656	0.419017	0.447295	0.472078	0.494052	0.51369	0.545561	0.574894	0.600769	0.624499	0.648681	0.672723	0.700126	0.729914	0.759474	0.785031	0.804281	0.823632	0.843893	0.864768	0.886328	0.907111	0.926819	0.945317	0.961536	0.974861	0.986269	0.997677	1.00897	1.02005	1.03101	1.0416
BDI	SSP5_REMIND	EPCcap	0	0	0	0	0	0	0	0	0	0	0	0	0	0	0	0	0	0	0	0	0	0	0	0	0	0	0	0	0	0.760487	0.785978	0.805172	0.824464	0.843987	0.864853	0.886328	0.907111	0.926819	0.945317	0.961536	0.974861	0.986269	0.997677	1.00897	1.02005	1.03101	1.0416
BDI	SSP5_REMIND	RES	2.70827e-06	0.00093601	0.00183672	0.00271179	0.00356707	0.00440801	0.00521348	0.00599285	0.0067305	0.00743205	0.00810632	0.0159001	0.0232223	0.0301714	0.0368444	0.043269	0.0494907	0.0555479	0.0614735	0.0672939	0.0730308	0.0828178	0.0931757	0.103545	0.114738	0.12695	0.1404	0.157595	0.17989	0.204892	0.231331	0.253634	0.280063	0.311641	0.349763	0.395392	0.450499	0.515282	0.591002	0.675677	0.763062	0.85632	0.97257	1.1216	1.31833	1.58665	1.97803
BDI	SSP5_REMIND	REScap	0	0	0	0	0	0	0	0	0	0	0	0	0	0	0	0	0	0	0	0	0	0	0	0	0	0	0	0	0	0.00488753	0.0107406	0.0170937	0.0244449	0.0331965	0.0439803	0.0576509	0.0757774	0.100448	0.135843	0.18839	0.267061	0.404717	0.801992	19.6634	-0.89777	-0.447046	-0.300417
BEL	SSP1_AIMCGE	CAP	0	2.29908e-05	4.61651e-05	7.0449e-05	9.64567e-05	0.000124807	0.000155878	0.000190194	0.000227433	0.000267138	0.000307383	0.00311908	0.00607845	0.00921555	0.0125198	0.0159885	0.0196799	0.0235718	0.0277244	0.0321101	0.0367448	0.044486	0.0527342	0.0616561	0.0710167	0.0811552	0.0921382	0.103966	0.11633	0.129473	0.143969	0.160487	0.178021	0.197378	0.217782	0.242349	0.265267	0.292696	0.321233	0.346542	0.372982	0.392449	0.413783	0.435668	0.4554	0.477358	0.499118
BEL	SSP1_AIMCGE	CAPcap	0	2.68412e-05	5.40772e-05	8.28207e-05	0.000111878	0.000132033	0.000164541	0.000200803	0.000240052	0.00028231	0.000324782	0.00325337	0.00634608	0.00962321	0.0128207	0.0163644	0.0201507	0.024146	0.0283925	0.0327784	0.037402	0.0452607	0.0536799	0.062803	0.0722014	0.0821129	0.0931255	0.104651	0.116727	0.129686	0.144215	0.160772	0.178159	0.197536	0.217961	0.242554	0.26529	0.292721	0.321261	0.346542	0.372982	0.392449	0.413783	0.435668	0.4554	0.477358	0.499118
BEL	SSP1_AIMCGE	EPC	0	8.2368e-06	1.68671e-05	2.63405e-05	3.69537e-05	4.8585e-05	6.21846e-05	7.68753e-05	9.40389e-05	0.000112809	0.000131701	0.00136593	0.00272444	0.00418659	0.00582269	0.00754304	0.00948801	0.0116152	0.0138372	0.0163611	0.0189652	0.0234908	0.0281944	0.033752	0.0396954	0.0459799	0.0533666	0.0610696	0.0698723	0.0788987	0.0895855	0.101229	0.114758	0.129276	0.146499	0.165211	0.185896	0.207904	0.231764	0.256408	0.279633	0.30065	0.320984	0.34174	0.364664	0.386309	0.408738
BEL	SSP1_AIMCGE	EPCcap	0	1.44751e-05	2.97528e-05	4.66232e-05	6.22742e-05	6.29108e-05	7.99545e-05	9.87112e-05	0.000120341	0.000144508	0.000168269	0.00167319	0.00333799	0.00511814	0.00666276	0.00859982	0.0108093	0.01322	0.0156925	0.0182838	0.0209182	0.0258071	0.0309678	0.0370809	0.0431376	0.0488413	0.0563218	0.063219	0.0712293	0.0797312	0.090531	0.102293	0.115357	0.129946	0.147253	0.166052	0.186006	0.208025	0.231895	0.256408	0.279633	0.30065	0.320984	0.34174	0.364664	0.386309	0.408738
BEL	SSP1_AIMCGE	RES	0	3.44432e-05	7.01428e-05	0.000108197	0.000150163	0.000196961	0.000249696	0.000308504	0.000374272	0.000445342	0.000519178	0.00532581	0.0104966	0.016087	0.0220792	0.0285166	0.0354243	0.0428252	0.0507398	0.0591846	0.0681713	0.0828002	0.0982542	0.11511	0.132595	0.15134	0.171493	0.192641	0.214704	0.237571	0.261972	0.289074	0.316915	0.346539	0.378128	0.411887	0.444421	0.478782	0.512928	0.544027	0.572868	0.595475	0.617185	0.638658	0.659181	0.679215	0.698328
BEL	SSP1_AIMCGE	REScap	0	3.84205e-05	7.82831e-05	0.000120808	0.0001677	0.000219803	0.000278457	0.000343811	0.000416852	0.000495729	0.00057762	0.00591882	0.0116527	0.0178396	0.024456	0.0315495	0.0391456	0.0472676	0.0559354	0.0651631	0.0749596	0.0908746	0.107628	0.125835	0.144649	0.164734	0.186238	0.2087	0.232024	0.256081	0.281629	0.309859	0.338697	0.369207	0.401544	0.435883	0.468758	0.503255	0.537309	0.568128	0.596542	0.6187	0.63989	0.660763	0.680634	0.699958	0.718328
BEL	SSP1_GCAM	CAP	0.00180745	0.00345086	0.00508658	0.00670731	0.00838365	0.00999313	0.0116687	0.0133697	0.0150753	0.0167828	0.0185037	0.0206756	0.0228463	0.0250044	0.0271774	0.029304	0.0314533	0.0336123	0.0358849	0.0381709	0.0405021	0.0457411	0.0510611	0.0565184	0.0621082	0.0678881	0.0739291	0.0802197	0.0866685	0.0935744	0.100625	0.113657	0.127151	0.141099	0.157115	0.174023	0.190642	0.209989	0.229797	0.252197	0.274595	0.300166	0.328873	0.358251	0.393977	0.435255	0.481678
BEL	SSP1_GCAM	CAPcap	0.00210629	0.00403063	0.00595926	0.00788122	0.00972189	0.0105674	0.012302	0.014114	0.0159005	0.0177283	0.0192842	0.0215571	0.0238199	0.0255637	0.0277893	0.0299772	0.0321901	0.0344055	0.0366867	0.0388282	0.0412297	0.0465353	0.0519853	0.057557	0.062911	0.0686755	0.0744459	0.0806246	0.0868619	0.0937366	0.100808	0.113748	0.127257	0.141221	0.157256	0.174184	0.19066	0.21001	0.22982	0.252197	0.274595	0.300166	0.328873	0.358251	0.393977	0.435255	0.481678
BEL	SSP1_GCAM	EPC	0.000635905	0.00124863	0.00187571	0.00254408	0.00326798	0.00396551	0.00475121	0.00558447	0.00639846	0.00729697	0.00816337	0.00933437	0.0105587	0.0117127	0.013	0.0142257	0.0155723	0.0170049	0.0183648	0.0198955	0.0213732	0.0246041	0.0280452	0.0313911	0.035172	0.0389176	0.0432187	0.0474357	0.0522398	0.0569915	0.0623868	0.0713703	0.0814397	0.0919024	0.104013	0.116389	0.130621	0.14562	0.163383	0.181374	0.201319	0.224001	0.248577	0.276446	0.310589	0.349222	0.39558
BEL	SSP1_GCAM	EPCcap	0.00111626	0.00219286	0.00330114	0.00449501	0.0054966	0.00512532	0.00608306	0.00716039	0.00816585	0.00932885	0.00999043	0.0114169	0.012874	0.013344	0.0147923	0.0161803	0.0176974	0.0192889	0.0206818	0.021924	0.0235692	0.0270063	0.0308019	0.034417	0.0375794	0.0412744	0.0448433	0.0487372	0.0529443	0.0576074	0.063065	0.0717562	0.0818807	0.0923991	0.104574	0.117016	0.130704	0.145711	0.163483	0.181374	0.201319	0.224001	0.248577	0.276446	0.310589	0.349222	0.39558
BEL	SSP1_GCAM	RES	0.00268823	0.00519797	0.00775783	0.0103487	0.0131045	0.0158047	0.0186705	0.0216351	0.0246563	0.0277213	0.0308142	0.0347107	0.0386746	0.0426626	0.046666	0.0507337	0.0548063	0.0589446	0.0632324	0.0676102	0.072085	0.0814887	0.0911416	0.100967	0.11113	0.121529	0.132368	0.143519	0.155003	0.16709	0.179334	0.200998	0.223035	0.246234	0.270454	0.295402	0.321127	0.348257	0.377022	0.406277	0.436674	0.467635	0.500883	0.535771	0.573543	0.614681	0.659765
BEL	SSP1_GCAM	REScap	0.0029958	0.00579412	0.0086494	0.0115402	0.0146124	0.0176029	0.0207702	0.0240411	0.0273681	0.030738	0.0341272	0.0383956	0.0427292	0.0470722	0.051423	0.0558355	0.060245	0.0647181	0.0693445	0.0740552	0.0788636	0.0890055	0.0993889	0.10993	0.120799	0.131891	0.143416	0.155239	0.167381	0.180127	0.193004	0.21578	0.238847	0.263027	0.28816	0.313933	0.340385	0.368156	0.397461	0.427117	0.457779	0.488851	0.522048	0.556691	0.593983	0.634346	0.678282
BEL	SSP1_IMAGE	CAP	0.0477204	0.054502	0.0617895	0.0701405	0.0794977	0.0902837	0.102457	0.11635	0.131697	0.148388	0.165452	0.189612	0.216126	0.245781	0.278332	0.314362	0.352215	0.39314	0.434235	0.473956	0.509019	0.533922	0.558164	0.584167	0.609212	0.634407	0.662215	0.689279	0.715111	0.74027	0.76463	0.789091	0.811172	0.832587	0.851066	0.870285	0.887925	0.90754	0.927713	0.949843	0.975044	1.00318	1.03324	1.06503	1.09947	1.13582	1.17433
BEL	SSP1_IMAGE	CAPcap	0.0553353	0.0631274	0.0716421	0.0815171	0.0910856	0.0950024	0.107446	0.122072	0.138012	0.155523	0.171461	0.196228	0.223409	0.252454	0.282905	0.319377	0.357643	0.399034	0.439826	0.478351	0.513624	0.538379	0.562793	0.588946	0.613335	0.637374	0.663889	0.690673	0.715841	0.740637	0.764993	0.789241	0.811318	0.832728	0.851202	0.870412	0.887937	0.90755	0.927722	0.949843	0.975044	1.00318	1.03324	1.06503	1.09947	1.13582	1.17433
BEL	SSP1_IMAGE	EPC	0.0172242	0.020273	0.0235456	0.0275644	0.0322747	0.037527	0.0440678	0.0516609	0.059901	0.0696162	0.0802018	0.0944473	0.111406	0.13058	0.15342	0.180547	0.208853	0.242667	0.277481	0.314418	0.349777	0.374757	0.402224	0.430368	0.460414	0.489533	0.524341	0.559073	0.591625	0.625234	0.657342	0.691539	0.721861	0.752266	0.779525	0.807559	0.833837	0.861931	0.89203	0.925024	0.962626	1.00477	1.0505	1.09911	1.15193	1.20995	1.27067
BEL	SSP1_IMAGE	EPCcap	0.0301042	0.0351818	0.0407825	0.0477383	0.053181	0.0480206	0.0558058	0.0653843	0.0754202	0.0874763	0.0968539	0.113353	0.132839	0.151772	0.171199	0.200716	0.231203	0.267577	0.302444	0.33619	0.372871	0.397488	0.425676	0.454453	0.481543	0.505407	0.533971	0.567252	0.596315	0.627911	0.659941	0.692781	0.723042	0.753375	0.78056	0.808505	0.833938	0.862018	0.892101	0.925024	0.962626	1.00477	1.0505	1.09911	1.15193	1.20995	1.27067
BEL	SSP1_IMAGE	RES	0.0691701	0.0796953	0.0913104	0.104481	0.119484	0.136577	0.155957	0.177677	0.201524	0.226854	0.252832	0.287741	0.325043	0.365574	0.408237	0.45375	0.499075	0.545386	0.589547	0.630205	0.66457	0.688319	0.71096	0.73401	0.755703	0.776405	0.798267	0.818646	0.83739	0.854779	0.87114	0.886769	0.900535	0.91304	0.924272	0.93487	0.944841	0.955051	0.965293	0.976442	0.98845	1.00143	1.01475	1.02835	1.04217	1.05644	1.07096
BEL	SSP1_IMAGE	REScap	0.0766196	0.0882162	0.100985	0.115427	0.131808	0.150274	0.171117	0.194369	0.219767	0.246595	0.27393	0.310438	0.349143	0.390843	0.434326	0.48029	0.525635	0.571533	0.61489	0.654449	0.687628	0.71041	0.732033	0.753953	0.774487	0.793999	0.814517	0.833565	0.851019	0.867154	0.882289	0.896706	0.909369	0.920847	0.931133	0.940822	0.949921	0.959224	0.968541	0.978666	0.989551	1.0013	1.01332	1.02556	1.03798	1.05077	1.06375
BEL	SSP1_MESSAGE	CAP	0.048761	0.0543117	0.0602702	0.0663188	0.0727944	0.0798536	0.0871188	0.0948046	0.102912	0.111115	0.119182	0.129889	0.140844	0.151895	0.163048	0.174775	0.186939	0.199642	0.21284	0.227061	0.242	0.261458	0.282725	0.305818	0.330679	0.356828	0.385198	0.414089	0.443371	0.47211	0.497891	0.521913	0.54641	0.568535	0.591354	0.610759	0.632721	0.655002	0.673836	0.696677	0.717968	0.742361	0.768421	0.794693	0.823491	0.852248	0.883141
BEL	SSP1_MESSAGE	CAPcap	0.0563352	0.062833	0.0698786	0.0770405	0.0834444	0.084066	0.0914855	0.099565	0.107994	0.116673	0.125074	0.134735	0.146158	0.157504	0.166246	0.178122	0.190614	0.203587	0.216948	0.230796	0.245375	0.264942	0.286524	0.309985	0.334597	0.360069	0.387963	0.415895	0.444319	0.47258	0.498388	0.522436	0.546643	0.568779	0.591609	0.611022	0.632748	0.655029	0.673864	0.696677	0.717968	0.742361	0.768421	0.794693	0.823491	0.852248	0.883141
BEL	SSP1_MESSAGE	EPC	0.0175913	0.0201447	0.0228203	0.025881	0.0292205	0.0326814	0.036685	0.0411071	0.0454332	0.0503766	0.0549965	0.061575	0.0684511	0.075229	0.0828112	0.0904887	0.0991454	0.108548	0.11769	0.128562	0.139538	0.154517	0.171524	0.189572	0.210593	0.232288	0.257946	0.283574	0.311948	0.33908	0.366266	0.390637	0.418147	0.442562	0.468557	0.491995	0.518185	0.543441	0.569249	0.596007	0.623706	0.654649	0.686563	0.72139	0.759486	0.798268	0.838725
BEL	SSP1_MESSAGE	EPCcap	0.0304895	0.0348761	0.0395347	0.0448916	0.0482424	0.0418822	0.0466213	0.0521828	0.0574319	0.0636387	0.0691999	0.0744403	0.0826372	0.0903649	0.0935072	0.101847	0.111546	0.121906	0.131608	0.141777	0.151995	0.167566	0.185702	0.205031	0.225375	0.244884	0.269027	0.291279	0.316416	0.341646	0.368952	0.393421	0.41958	0.444032	0.470059	0.493517	0.518368	0.543623	0.569429	0.596007	0.623706	0.654649	0.686563	0.72139	0.759486	0.798268	0.838725
BEL	SSP1_MESSAGE	RES	0.0705307	0.079179	0.0886368	0.0985114	0.109009	0.120401	0.132398	0.145071	0.158332	0.171824	0.185026	0.202051	0.219337	0.23685	0.254552	0.272731	0.291423	0.310665	0.330083	0.350525	0.371653	0.397752	0.425664	0.455108	0.485629	0.516564	0.548608	0.580112	0.610768	0.639304	0.664269	0.686639	0.708841	0.728698	0.747184	0.764251	0.780997	0.79743	0.812403	0.828224	0.843757	0.859549	0.875932	0.892685	0.909429	0.926149	0.94269
BEL	SSP1_MESSAGE	REScap	0.077994	0.0875149	0.0979086	0.108741	0.120213	0.132515	0.145431	0.159035	0.173228	0.187621	0.201656	0.219688	0.237924	0.256324	0.274819	0.293737	0.313115	0.332986	0.352956	0.373891	0.395432	0.421945	0.450161	0.479769	0.510287	0.541034	0.572698	0.603639	0.633571	0.661277	0.685395	0.706912	0.728187	0.747144	0.764732	0.780921	0.796761	0.812263	0.826351	0.841202	0.855745	0.870493	0.885756	0.90132	0.916834	0.932282	0.947523
BEL	SSP1_REMIND	CAP	2.54209e-06	0.00180516	0.00361974	0.00545679	0.00731628	0.00922579	0.0111815	0.0132033	0.0152805	0.0174756	0.0197312	0.0355535	0.0517696	0.0682332	0.085213	0.102808	0.121005	0.140256	0.160278	0.181111	0.203558	0.236683	0.272675	0.311715	0.354721	0.401366	0.452252	0.508574	0.569573	0.634303	0.70057	0.766546	0.84124	0.926673	1.02491	1.13545	1.26109	1.39644	1.54925	1.70042	1.86018	2.02497	2.20363	2.42506	2.66027	2.92785	3.20153
BEL	SSP1_REMIND	CAPcap	2.96037e-06	0.00210798	0.00423685	0.00640818	0.00860755	0.00975263	0.0117957	0.0139323	0.0161435	0.0184542	0.0208218	0.0370513	0.0539467	0.0710501	0.0870343	0.104982	0.123565	0.143213	0.163621	0.184604	0.206517	0.239917	0.276359	0.315894	0.358761	0.404737	0.455137	0.510435	0.570896	0.634741	0.700987	0.766921	0.841366	0.926741	1.02488	1.13528	1.26105	1.39637	1.54914	1.70042	1.86018	2.02497	2.20363	2.42506	2.66027	2.92785	3.20153
BEL	SSP1_REMIND	EPC	8.87478e-07	0.00064764	0.00132458	0.0020505	0.00282662	0.00363252	0.00451889	0.00546725	0.00643081	0.00751566	0.00862196	0.0160005	0.0239388	0.0321866	0.0412701	0.0508672	0.0614336	0.0731552	0.0853111	0.0989456	0.11352	0.136529	0.163049	0.192196	0.227029	0.265836	0.312366	0.36514	0.428108	0.497373	0.575662	0.65729	0.758857	0.883672	1.04165	1.24311	1.49729	1.83187	2.24805	2.79966	3.47255	4.36922	5.85469	8.25394	13.0152	25.9547	1007.26
BEL	SSP1_REMIND	EPCcap	1.55867e-06	0.00114072	0.00233226	0.0036208	0.00497729	0.00469653	0.00580301	0.00701363	0.00826214	0.00961899	0.0109882	0.0195807	0.0292228	0.0391119	0.0468753	0.0576466	0.0694901	0.0825618	0.0959938	0.110387	0.123985	0.148307	0.176684	0.20779	0.242602	0.27958	0.324756	0.37392	0.434891	0.500225	0.578478	0.659912	0.759932	0.884282	1.04139	1.24128	1.49675	1.83075	2.24599	2.79966	3.47255	4.36922	5.85469	8.25394	13.0152	25.9547	1007.26
BEL	SSP1_REMIND	RES	3.75843e-06	0.00270059	0.00548577	0.00836389	0.0113644	0.0144991	0.0177865	0.0212221	0.0248434	0.0286373	0.0326536	0.0587589	0.0852122	0.112039	0.139308	0.16732	0.195715	0.22508	0.255253	0.28588	0.317838	0.363164	0.410298	0.45927	0.509839	0.561448	0.614163	0.668045	0.721971	0.774411	0.823465	0.868227	0.914634	0.962739	1.012	1.06164	1.1106	1.15782	1.20226	1.24229	1.27645	1.30994	1.34188	1.37193	1.40315	1.4286	1.4548
BEL	SSP1_REMIND	REScap	4.19039e-06	0.00301195	0.0061199	0.00933294	0.0126834	0.0161643	0.0198081	0.0236092	0.0276099	0.0317953	0.0362193	0.0649458	0.0938577	0.122983	0.152376	0.182373	0.212583	0.243628	0.275323	0.307282	0.340397	0.387024	0.435057	0.484488	0.535024	0.58607	0.637677	0.689878	0.74158	0.791348	0.837461	0.879175	0.92206	0.96613	1.01086	1.05552	1.09918	1.14092	1.17987	1.2147	1.24422	1.27298	1.30025	1.32578	1.35215	1.37353	1.39545
BEL	SSP1_WITCH	CAP	0.00441559	0.00943656	0.0150138	0.0213364	0.0288552	0.0378769	0.0487368	0.0617185	0.0766707	0.0927564	0.107592	0.125461	0.143451	0.161155	0.178108	0.195288	0.212196	0.229536	0.246801	0.264655	0.283654	0.309113	0.335304	0.36324	0.391266	0.420072	0.451634	0.481261	0.514147	0.546285	0.582262	0.616012	0.651209	0.685483	0.718921	0.752097	0.784051	0.815238	0.844462	0.873506	0.900149	0.926128	0.950033	0.972237	0.99336	1.01311	1.03174
BEL	SSP1_WITCH	CAPcap	0.00515151	0.0110005	0.0175108	0.0249337	0.0337802	0.0443704	0.0562252	0.0649969	0.0805062	0.0973081	0.112877	0.13163	0.150529	0.16891	0.186556	0.204557	0.218736	0.234234	0.251707	0.269334	0.288749	0.314628	0.340925	0.36915	0.397294	0.424603	0.456445	0.486234	0.519349	0.550564	0.586047	0.619244	0.652988	0.687132	0.720041	0.752709	0.78463	0.815774	0.84476	0.873632	0.900257	0.926214	0.950039	0.972241	0.993361	1.01311	1.03174
BEL	SSP1_WITCH	EPC	0.00153676	0.00336282	0.0054118	0.00786462	0.0108554	0.0144441	0.0190313	0.0244704	0.0311454	0.0386506	0.0456306	0.0547266	0.0642145	0.0737586	0.083834	0.0939041	0.104772	0.116471	0.12779	0.140419	0.153654	0.172381	0.191376	0.213962	0.237355	0.261405	0.290153	0.317098	0.34931	0.381087	0.419415	0.455714	0.496678	0.537012	0.579916	0.62219	0.666452	0.70983	0.752608	0.795729	0.837041	0.877924	0.91672	0.953473	0.988804	1.02216	1.05383
BEL	SSP1_WITCH	EPCcap	0.00271869	0.00591174	0.00950391	0.0138306	0.0191077	0.0253886	0.0318558	0.0315988	0.0398905	0.0493462	0.0582537	0.0698109	0.0817328	0.0933515	0.105568	0.117938	0.123881	0.132638	0.144958	0.157652	0.172349	0.192874	0.212742	0.236847	0.261188	0.281173	0.311381	0.339187	0.3726	0.401047	0.437752	0.471908	0.506516	0.546362	0.586716	0.626336	0.670406	0.713527	0.754818	0.796765	0.83792	0.87862	0.916777	0.953506	0.988812	1.02214	1.05383
BEL	SSP1_WITCH	RES	0.00647472	0.0138978	0.0221291	0.0315481	0.0427155	0.0561636	0.0723309	0.0916076	0.11378	0.137508	0.159462	0.185632	0.211685	0.237638	0.26252	0.287133	0.311309	0.335679	0.3594	0.383226	0.408155	0.439811	0.471355	0.504024	0.535483	0.566888	0.599706	0.629599	0.660932	0.690589	0.721848	0.750188	0.778122	0.804522	0.829126	0.852465	0.874117	0.89446	0.913081	0.930182	0.945977	0.960454	0.973752	0.985678	0.996603	1.00659	1.01571
BEL	SSP1_WITCH	REScap	0.00722515	0.0155044	0.0246767	0.0351585	0.0475629	0.0624628	0.0803074	0.101443	0.125631	0.151374	0.175057	0.203134	0.230913	0.258416	0.284627	0.310407	0.335568	0.360773	0.38517	0.40954	0.434904	0.466933	0.498625	0.531223	0.562397	0.593298	0.625379	0.654406	0.684645	0.713081	0.742872	0.769716	0.796021	0.820749	0.843678	0.865326	0.885322	0.904036	0.921103	0.936724	0.951109	0.964257	0.976305	0.987084	0.99694	1.00594	1.01413
BEL	SSP2_AIMCGE	CAP	0	0.000435684	0.000886909	0.00136362	0.00189891	0.00250903	0.00321262	0.00402506	0.00494805	0.00594754	0.00696462	0.0192759	0.032265	0.0459269	0.0604076	0.075394	0.0911334	0.107779	0.12489	0.142481	0.161525	0.185617	0.210494	0.236775	0.263159	0.290059	0.317687	0.346652	0.377667	0.409197	0.443216	0.479738	0.518628	0.564189	0.615705	0.671851	0.738427	0.807701	0.882183	0.956996	1.03091	1.10524	1.18237	1.26221	1.34882	1.43368	1.51986
BEL	SSP2_AIMCGE	CAPcap	0	0.000508856	0.00103841	0.00160116	0.00223652	0.00296247	0.00374314	0.00426522	0.00524937	0.00630915	0.00737501	0.0204261	0.0341274	0.0485188	0.0637899	0.0786356	0.0950857	0.112423	0.130138	0.148503	0.166281	0.189793	0.215028	0.241713	0.268529	0.295968	0.323844	0.353119	0.383125	0.414975	0.448849	0.485641	0.524422	0.570095	0.620761	0.675554	0.741786	0.810267	0.883242	0.957358	1.03064	1.10466	1.18178	1.26132	1.3475	1.43216	1.51785
BEL	SSP2_AIMCGE	EPC	0	0.000152518	0.000316607	0.000495866	0.000694898	0.000932172	0.00120232	0.00152415	0.00188323	0.00229437	0.0026942	0.00758528	0.0128441	0.0186215	0.0246914	0.0311988	0.0384071	0.0459626	0.0542627	0.0627557	0.0726743	0.0849272	0.0981932	0.113292	0.128509	0.145325	0.16268	0.181612	0.204042	0.226679	0.252516	0.283359	0.316475	0.358047	0.41082	0.472107	0.551908	0.650561	0.768409	0.90865	1.07188	1.26486	1.51275	1.83678	2.27635	2.89086	3.73715
BEL	SSP2_AIMCGE	EPCcap	0	0.00026955	0.000561032	0.000881608	0.00124137	0.00166855	0.00205074	0.00199001	0.00246583	0.00300067	0.00350142	0.00986961	0.0166145	0.0239819	0.0317094	0.0385203	0.0474231	0.0566423	0.0665409	0.076943	0.0853211	0.0972906	0.112013	0.128766	0.145658	0.164469	0.183184	0.203684	0.224406	0.248635	0.274939	0.307648	0.341374	0.384602	0.435507	0.492387	0.572071	0.667831	0.777187	0.912192	1.0688	1.25636	1.50062	1.81368	2.23241	2.8187	3.60199
BEL	SSP2_AIMCGE	RES	0	0.000646068	0.00132583	0.00205357	0.00287454	0.00381967	0.00492098	0.0061943	0.00765637	0.0092614	0.0109002	0.0300659	0.0502191	0.0712586	0.0932227	0.115859	0.139244	0.163633	0.188337	0.213525	0.240096	0.273012	0.306378	0.340216	0.37373	0.406704	0.439896	0.473314	0.508102	0.542084	0.57762	0.613978	0.651154	0.692415	0.736795	0.782319	0.832056	0.881574	0.929964	0.975531	1.01701	1.05549	1.09295	1.12902	1.16377	1.19634	1.22716
BEL	SSP2_AIMCGE	REScap	0	0.000721845	0.00148198	0.00229633	0.00321538	0.00427367	0.00550607	0.00692565	0.00855448	0.010341	0.0121634	0.0334627	0.0557437	0.0788825	0.10291	0.127533	0.152831	0.179069	0.205494	0.232287	0.260374	0.294947	0.329733	0.364755	0.399187	0.432823	0.466443	0.500055	0.534787	0.568472	0.603436	0.638944	0.674976	0.714645	0.756935	0.799913	0.846413	0.892242	0.936584	0.977945	1.01527	1.04962	1.08282	1.11455	1.1449	1.17317	1.19976
BEL	SSP2_GCAM	CAP	0.00233204	0.00537303	0.00840382	0.0114198	0.0145659	0.0177862	0.021216	0.0248115	0.0286147	0.0326024	0.0368036	0.0579682	0.0799474	0.103096	0.127516	0.153527	0.181273	0.210024	0.240514	0.271164	0.301587	0.326591	0.351955	0.377481	0.403833	0.43044	0.456986	0.485614	0.515766	0.547938	0.583906	0.619573	0.661447	0.705979	0.754837	0.808433	0.867306	0.934625	1.01119	1.1	1.20455	1.32658	1.47428	1.64959	1.86557	2.16037	2.5268
BEL	SSP2_GCAM	CAPcap	0.00272501	0.00627603	0.00983089	0.0134021	0.0171455	0.0206632	0.0224394	0.0262697	0.0302005	0.0344477	0.0388327	0.0611782	0.0842326	0.108512	0.132601	0.159617	0.188207	0.217765	0.246486	0.276229	0.307163	0.332335	0.357998	0.383788	0.410221	0.436966	0.463835	0.491161	0.521531	0.553407	0.589462	0.624857	0.666622	0.710274	0.757854	0.811047	0.868973	0.935229	1.01109	1.0991	1.20343	1.32544	1.47248	1.64671	1.86178	2.15423	2.52133
BEL	SSP2_GCAM	EPC	0.000813089	0.001904	0.00304693	0.00423226	0.00546662	0.00680802	0.00821778	0.00978732	0.0113902	0.0131944	0.0149753	0.0241657	0.0338758	0.0447102	0.0561933	0.069448	0.0834982	0.0987164	0.116237	0.133986	0.153238	0.169133	0.187197	0.204421	0.223258	0.244569	0.265487	0.290206	0.315804	0.344827	0.381309	0.417363	0.462791	0.516665	0.579592	0.65363	0.746833	0.86651	1.02497	1.24733	1.5809	2.13699	3.20785	6.30409	97.0039	-8.03662	-3.81582
BEL	SSP2_GCAM	EPCcap	0.00144308	0.0033608	0.00538687	0.0075037	0.00973176	0.0115748	0.0106762	0.0127411	0.014691	0.0170548	0.0192549	0.0310699	0.0433262	0.0569661	0.0688331	0.0849771	0.101621	0.119505	0.134758	0.151781	0.173267	0.190409	0.210138	0.228759	0.2486	0.271162	0.293781	0.31529	0.34229	0.371069	0.408908	0.44475	0.490747	0.541608	0.599064	0.671752	0.759782	0.872128	1.02389	1.23517	1.55906	2.0998	3.10479	5.83302	42.5158	-9.15527	-3.97977
BEL	SSP2_GCAM	RES	0.00344832	0.00801527	0.0126346	0.0172843	0.0221855	0.0272143	0.0326028	0.038294	0.0442487	0.0504809	0.0569379	0.0886943	0.120822	0.153788	0.187856	0.223158	0.25965	0.296703	0.334543	0.371604	0.407274	0.435987	0.464637	0.492436	0.520593	0.548357	0.575616	0.603965	0.632654	0.662655	0.695156	0.726058	0.760953	0.796743	0.834707	0.873584	0.915171	0.95927	1.00677	1.058	1.11421	1.17459	1.23837	1.30839	1.38431	1.46693	1.55717
BEL	SSP2_GCAM	REScap	0.00384913	0.00894727	0.0141037	0.0192939	0.0247639	0.0303692	0.0363304	0.0426132	0.0491704	0.0560197	0.0630999	0.0978854	0.132797	0.168339	0.204766	0.242218	0.280626	0.319313	0.35848	0.396528	0.43287	0.461915	0.490728	0.518525	0.546522	0.573975	0.600783	0.628496	0.656387	0.685377	0.716596	0.746093	0.779193	0.812906	0.848404	0.884491	0.922796	0.963084	1.00611	1.05209	1.10205	1.15514	1.21061	1.27076	1.33515	1.40424	1.47855
BEL	SSP2_MESSAGE	CAP	0.0380179	0.0408975	0.0437609	0.0471381	0.0512161	0.0555923	0.0605744	0.0659427	0.0718755	0.0779112	0.0840549	0.0907264	0.0976906	0.105416	0.113615	0.122602	0.132315	0.142405	0.153039	0.164296	0.175464	0.191504	0.207923	0.225431	0.242767	0.260989	0.279772	0.299532	0.319573	0.339607	0.360797	0.388674	0.417177	0.446359	0.474853	0.50225	0.532897	0.560175	0.591871	0.621936	0.658712	0.69939	0.743808	0.789741	0.835481	0.883099	0.93028
BEL	SSP2_MESSAGE	CAPcap	0.0441318	0.0474392	0.0508361	0.0549279	0.0598013	0.064607	0.0699044	0.0696226	0.0758735	0.0820826	0.088623	0.0955403	0.102787	0.110904	0.118188	0.127614	0.137725	0.148092	0.159233	0.168895	0.17928	0.195728	0.212361	0.230098	0.247845	0.266508	0.28547	0.305489	0.324541	0.344929	0.366028	0.394256	0.42277	0.452135	0.480864	0.507562	0.537167	0.5642	0.594301	0.624244	0.66073	0.700932	0.744726	0.790176	0.835857	0.883394	0.930443
BEL	SSP2_MESSAGE	EPC	0.0134974	0.0147306	0.0161106	0.0177313	0.0194721	0.0215849	0.0237604	0.0263717	0.0290516	0.0319923	0.0347828	0.0380529	0.0412891	0.045163	0.0489667	0.0535355	0.0582348	0.06312	0.0687782	0.0743478	0.080679	0.0890208	0.0985452	0.108026	0.117937	0.12945	0.140625	0.153574	0.166256	0.179434	0.1951	0.2148	0.235739	0.259758	0.282762	0.306375	0.334372	0.360949	0.391092	0.42332	0.464463	0.513443	0.568681	0.630478	0.699387	0.777374	0.860726
BEL	SSP2_MESSAGE	EPCcap	0.0237227	0.0257477	0.0282156	0.0311137	0.0342629	0.0371932	0.0398961	0.0341496	0.0375903	0.0411176	0.0447685	0.0487425	0.0526958	0.0575336	0.0600937	0.065751	0.0714463	0.0770714	0.0840051	0.086953	0.0922631	0.101816	0.112309	0.122684	0.133923	0.146919	0.158942	0.172964	0.183603	0.198029	0.213926	0.235176	0.25673	0.281948	0.306227	0.327955	0.352904	0.378916	0.403094	0.435118	0.475399	0.522492	0.574811	0.63406	0.702656	0.780092	0.862379
BEL	SSP2_MESSAGE	RES	0.0550097	0.0596075	0.064271	0.0696462	0.0760898	0.0830597	0.0908322	0.0992819	0.108384	0.117654	0.126942	0.13672	0.147177	0.158392	0.17022	0.182947	0.196683	0.210899	0.225517	0.24084	0.255981	0.277175	0.298717	0.321109	0.343122	0.365883	0.388687	0.412213	0.435633	0.458801	0.482556	0.513006	0.543203	0.573162	0.601674	0.628599	0.65643	0.682608	0.709809	0.736736	0.766393	0.799679	0.832827	0.865737	0.897947	0.929108	0.95866
BEL	SSP2_MESSAGE	REScap	0.0610357	0.0661365	0.0713066	0.0772575	0.0843793	0.092062	0.100609	0.109798	0.119678	0.129714	0.139749	0.150289	0.161534	0.173567	0.186211	0.199782	0.21439	0.22946	0.244908	0.26103	0.276901	0.299059	0.321473	0.344662	0.36735	0.390702	0.413984	0.43789	0.461562	0.484869	0.508649	0.538979	0.56887	0.598346	0.626232	0.652419	0.679335	0.704517	0.730544	0.756174	0.784253	0.815581	0.84658	0.877165	0.906917	0.935528	0.962508
BEL	SSP2_REMIND	CAP	1.27594e-05	0.0041325	0.00820814	0.0124265	0.0167324	0.0212288	0.0259954	0.0310458	0.036427	0.0422451	0.0485147	0.0838484	0.121563	0.162431	0.208304	0.259864	0.317953	0.383499	0.457654	0.537905	0.621344	0.710953	0.824299	0.962061	1.12886	1.32907	1.5686	1.84237	2.12976	2.42528	2.64723	2.97447	3.3394	3.77147	4.29616	4.85641	5.58125	6.25616	7.28398	7.97054	8.64839	10.3803	11.4213	12.5222	16.0046	17.2424	19.9238
BEL	SSP2_REMIND	CAPcap	1.49072e-05	0.0048244	0.00959837	0.014566	0.0196599	0.0249883	0.0301664	0.0328388	0.0385359	0.0445791	0.0512379	0.0884617	0.127883	0.170363	0.218048	0.271447	0.33104	0.394628	0.469403	0.549926	0.629654	0.718314	0.828019	0.963001	1.12505	1.31752	1.54444	1.79905	2.06353	2.33027	2.53481	2.83906	3.1682	3.54848	3.99166	4.44522	5.07493	5.73952	6.55312	7.13017	8.00456	9.56453	10.5968	12.1394	15.385	16.4903	18.8747
BEL	SSP2_REMIND	EPC	4.42138e-06	0.00145301	0.00295322	0.00457127	0.00623336	0.00805961	0.00996421	0.0121178	0.0143681	0.0168963	0.0195152	0.0348004	0.0516435	0.071384	0.0941558	0.122371	0.156045	0.197471	0.251274	0.316343	0.396303	0.495997	0.65433	0.910979	1.39404	2.5498	8.87957	-8.46836	-3.48445	-2.37768	-2.03896	-1.70522	-1.49709	-1.36569	-1.24876	-1.16393	-1.11701	-1.06284	-1.02891	-1.00172	-0.992822	-0.970652	-0.953967	-0.943845	-0.928411	-0.93682	-0.926972
BEL	SSP2_REMIND	EPCcap	7.85186e-06	0.00256551	0.0052222	0.00810298	0.0110916	0.0143351	0.0168861	0.0157585	0.018693	0.0218068	0.0252415	0.0449027	0.0661166	0.0906283	0.1189	0.153597	0.193909	0.235089	0.295353	0.366716	0.440375	0.541301	0.687088	0.92223	1.32261	2.10396	4.25947	26.8356	-8.95452	-4.36231	-3.32077	-2.48799	-2.0721	-1.83286	-1.6462	-1.51883	-1.40893	-1.27051	-1.22846	-1.17969	-1.10198	-1.06116	-1.02592	-0.974085	-0.956864	-0.966035	-0.956086
BEL	SSP2_REMIND	RES	1.87902e-05	0.00612193	0.0122434	0.0186379	0.0252356	0.0321501	0.0394728	0.047257	0.0555292	0.064359	0.0737315	0.125057	0.177619	0.232379	0.29072	0.353303	0.420263	0.491727	0.567386	0.644334	0.718922	0.793469	0.880215	0.975536	1.07799	1.1853	1.29456	1.40001	1.49273	1.57152	1.62174	1.68616	1.74598	1.80445	1.861	1.91006	1.9556	1.99712	2.02861	2.05494	2.07584	2.09923	2.11708	2.12918	2.14721	2.15343	2.16558
BEL	SSP2_REMIND	REScap	2.0985e-05	0.00683639	0.0136705	0.0208064	0.0281652	0.0358718	0.0440176	0.0526147	0.0617269	0.0714276	0.0817003	0.137695	0.194331	0.252602	0.313894	0.37877	0.447201	0.519117	0.594055	0.669031	0.740521	0.81085	0.891297	0.978021	1.06932	1.16288	1.25603	1.34395	1.41969	1.48292	1.52264	1.57305	1.61931	1.66399	1.70671	1.74337	1.77709	1.80759	1.83054	1.84962	1.8647	1.88153	1.89432	1.903	1.91589	1.92034	1.929
BEL	SSP4_WITCH	CAP	0.00361687	0.00845669	0.0136697	0.0196327	0.0266619	0.0351171	0.0453887	0.0577487	0.0718688	0.0873424	0.101551	0.11891	0.136183	0.153947	0.171149	0.188672	0.205853	0.223323	0.241071	0.259725	0.279911	0.306844	0.333785	0.362626	0.392163	0.422794	0.454776	0.486243	0.517557	0.547786	0.577134	0.605829	0.634949	0.666192	0.697305	0.728165	0.758235	0.786841	0.814211	0.839832	0.864237	0.887483	0.909119	0.929311	0.947974	0.965538	0.981783
BEL	SSP4_WITCH	CAPcap	0.00421834	0.00987581	0.015926	0.0228996	0.0311219	0.0409704	0.0529464	0.0668728	0.083149	0.0922722	0.107144	0.125334	0.14337	0.161913	0.17971	0.19792	0.215734	0.233869	0.252225	0.271487	0.292214	0.319788	0.34734	0.376766	0.406766	0.437816	0.468326	0.499628	0.53102	0.561207	0.59044	0.618937	0.647762	0.678574	0.709143	0.739356	0.768687	0.796483	0.82298	0.847706	0.871147	0.893425	0.914089	0.933308	0.951009	0.967611	0.982884
BEL	SSP4_WITCH	EPC	0.00123894	0.00295148	0.00480944	0.00702342	0.00961852	0.0127412	0.0165979	0.0214571	0.0269959	0.0330772	0.0392095	0.0464432	0.0538191	0.0615529	0.0692969	0.0777655	0.085937	0.0942511	0.102943	0.11237	0.122821	0.13737	0.152536	0.170599	0.188786	0.20874	0.23049	0.253343	0.277059	0.301318	0.326341	0.35237	0.378278	0.410193	0.445078	0.481648	0.520482	0.560295	0.599386	0.6411	0.683933	0.727845	0.770547	0.814898	0.858817	0.902512	0.946782
BEL	SSP4_WITCH	EPCcap	0.00220352	0.00527489	0.00855276	0.0125328	0.0172143	0.0228288	0.0297917	0.0377469	0.0475682	0.0446066	0.0529243	0.0627781	0.0728185	0.0834142	0.0938166	0.105293	0.116479	0.127857	0.139755	0.152595	0.166643	0.185863	0.205961	0.22962	0.2531	0.27863	0.300541	0.327453	0.355994	0.384587	0.413617	0.443351	0.472339	0.507021	0.543958	0.5814	0.619992	0.658237	0.694473	0.73187	0.768594	0.805037	0.839014	0.872938	0.905196	0.935974	0.965575
BEL	SSP4_WITCH	RES	0.00527975	0.0123718	0.0199825	0.028676	0.0389219	0.0511145	0.0658698	0.083403	0.10338	0.12478	0.144536	0.168202	0.191351	0.214745	0.237234	0.259487	0.281366	0.302736	0.324174	0.346456	0.369762	0.40051	0.430474	0.461539	0.492834	0.524382	0.556205	0.586971	0.616474	0.644517	0.670922	0.696409	0.721443	0.747706	0.773637	0.798545	0.822388	0.844583	0.865634	0.884958	0.903097	0.920157	0.935906	0.950373	0.96359	0.975968	0.987333
BEL	SSP4_WITCH	REScap	0.00589234	0.0138053	0.0222898	0.0319699	0.0433593	0.0568811	0.073197	0.0925083	0.114418	0.137719	0.159118	0.184623	0.209428	0.234355	0.258181	0.281633	0.30457	0.326861	0.349113	0.372128	0.396078	0.427497	0.457907	0.489224	0.520559	0.551932	0.583357	0.613533	0.642284	0.669443	0.694868	0.719276	0.74312	0.768	0.79243	0.815768	0.837994	0.858582	0.878019	0.895785	0.912393	0.927955	0.942268	0.955372	0.967307	0.978453	0.988658
BEL	SSP5_GCAM	CAP	0.00235834	0.00889397	0.0154087	0.0218756	0.0285138	0.0354024	0.042801	0.0505305	0.0587122	0.067255	0.0758811	0.102906	0.130211	0.158679	0.188057	0.218161	0.248981	0.280539	0.311759	0.341198	0.367916	0.380762	0.392898	0.404643	0.416603	0.428055	0.43884	0.449067	0.460113	0.470555	0.482716	0.490875	0.500201	0.510699	0.519539	0.530495	0.541654	0.551375	0.5643	0.578764	0.593697	0.611555	0.631737	0.655284	0.683553	0.7165	0.75028
BEL	SSP5_GCAM	CAPcap	0.00274786	0.0103694	0.018005	0.0252063	0.03007	0.0372393	0.0450284	0.0530996	0.0617635	0.0698214	0.0787446	0.106046	0.132651	0.161629	0.191499	0.221708	0.252352	0.283446	0.314979	0.344749	0.371213	0.383373	0.394424	0.405981	0.417346	0.42846	0.439271	0.449256	0.460315	0.470769	0.482942	0.490901	0.500229	0.510699	0.519539	0.530495	0.541654	0.551375	0.5643	0.578764	0.593697	0.611555	0.631737	0.655284	0.683553	0.7165	0.75028
BEL	SSP5_GCAM	EPC	0.000837585	0.0032621	0.00584175	0.00856252	0.011521	0.0147768	0.0183974	0.0223957	0.0267875	0.0315536	0.0369085	0.0518847	0.0681967	0.0860364	0.105802	0.127036	0.149864	0.174652	0.201163	0.226515	0.250413	0.26406	0.276939	0.291358	0.304277	0.316757	0.329243	0.342727	0.355754	0.368373	0.382526	0.394811	0.406697	0.418222	0.431815	0.444128	0.45681	0.471445	0.486207	0.503225	0.52204	0.542746	0.566072	0.593353	0.626305	0.662963	0.702894
BEL	SSP5_GCAM	EPCcap	0.00146854	0.00570957	0.0102441	0.0142753	0.0148032	0.0188254	0.0234068	0.0283343	0.0339086	0.0381861	0.0445163	0.0609082	0.0767143	0.0965209	0.118307	0.140504	0.163445	0.187434	0.215389	0.242109	0.265139	0.275981	0.28432	0.297886	0.308168	0.319102	0.331667	0.343952	0.357015	0.369666	0.383853	0.394982	0.40687	0.418222	0.431815	0.444128	0.45681	0.471445	0.486207	0.503225	0.52204	0.542746	0.566072	0.593353	0.626305	0.662963	0.702894
BEL	SSP5_GCAM	RES	0.00350825	0.0133796	0.0234354	0.0336425	0.04433	0.0556733	0.0678655	0.0808374	0.0945987	0.108965	0.123424	0.165851	0.20812	0.25083	0.29371	0.336463	0.378552	0.419731	0.458605	0.494053	0.524906	0.540206	0.554311	0.567801	0.580624	0.59273	0.604079	0.614634	0.625888	0.636331	0.648295	0.656344	0.665366	0.673728	0.682242	0.690911	0.69974	0.708733	0.718837	0.730128	0.741695	0.755549	0.770724	0.787327	0.807758	0.830083	0.853258
BEL	SSP5_GCAM	REScap	0.00390941	0.0149008	0.0260833	0.03741	0.0491923	0.0616503	0.0749919	0.0891344	0.104085	0.119616	0.135183	0.180706	0.225592	0.270513	0.315198	0.359342	0.402412	0.444181	0.483298	0.518704	0.549308	0.564349	0.578155	0.591319	0.603792	0.615531	0.626509	0.636692	0.647544	0.65759	0.669102	0.676797	0.68543	0.693414	0.70154	0.709809	0.718225	0.726792	0.736418	0.747172	0.758175	0.771349	0.785757	0.801494	0.820822	0.841883	0.863675
BEL	SSP5_REMIND	CAP	6.80354e-06	0.00235181	0.00460621	0.00678332	0.00892629	0.0109699	0.0129292	0.0148355	0.0167179	0.018602	0.0204794	0.0404831	0.0604313	0.0809014	0.102408	0.125413	0.150313	0.1771	0.205912	0.236789	0.268896	0.313569	0.363533	0.417593	0.481489	0.552123	0.636764	0.742555	0.871693	1.01197	1.15242	1.30631	1.48784	1.71359	1.99515	2.34085	2.72161	3.23841	3.78308	4.36788	4.94789	5.75231	6.81065	8.2334	9.97351	12.4265	14.7202
BEL	SSP5_REMIND	CAPcap	7.92059e-06	0.00274334	0.0053868	0.00795406	0.0103361	0.0115537	0.013617	0.0156467	0.0176171	0.0195995	0.0213161	0.0421002	0.0623983	0.0825315	0.104464	0.127913	0.153171	0.180279	0.208507	0.239534	0.27203	0.317132	0.366103	0.420402	0.483149	0.553317	0.637496	0.742891	0.871901	1.01196	1.15227	1.30595	1.48714	1.71345	1.99492	2.34085	2.72161	3.23841	3.78308	4.36788	4.94789	5.75231	6.81065	8.2334	9.97351	12.4265	14.7202
BEL	SSP5_REMIND	EPC	2.39611e-06	0.000851863	0.00171808	0.00260222	0.00354255	0.00447546	0.00542664	0.00639255	0.00739153	0.00841535	0.00956463	0.0194846	0.0299599	0.0412355	0.0537203	0.0675616	0.0831795	0.100717	0.121146	0.143232	0.167199	0.201938	0.242837	0.292089	0.350694	0.422005	0.511872	0.637017	0.806819	1.01924	1.26385	1.57215	2.0301	2.75558	3.99371	6.7091	15.4055	-314.558	-16.9359	-9.70679	-7.85633	-6.36197	-5.39216	-4.97383	-4.58828	-4.29735	-4.11256
BEL	SSP5_REMIND	EPCcap	4.20388e-06	0.00149446	0.00301913	0.00457456	0.00594113	0.00572368	0.00692943	0.00817591	0.00940656	0.0106711	0.0116518	0.023611	0.0353591	0.0466052	0.0606052	0.0760233	0.0930693	0.111956	0.131366	0.154347	0.179891	0.216583	0.254279	0.304928	0.359178	0.428678	0.516539	0.639577	0.808558	1.01913	1.26198	1.56708	2.0182	2.75211	3.98512	6.7091	15.4055	-314.558	-16.9359	-9.70679	-7.85633	-6.36197	-5.39216	-4.97383	-4.58828	-4.29735	-4.11256
BEL	SSP5_REMIND	RES	1.00591e-05	0.00351868	0.00698458	0.010413	0.013941	0.0173413	0.0207183	0.0240535	0.0274218	0.0307871	0.0341539	0.0671069	0.0994719	0.13216	0.165663	0.20071	0.237384	0.275632	0.315414	0.356499	0.397539	0.451717	0.508912	0.567832	0.63042	0.696103	0.765511	0.843427	0.92716	1.00628	1.07469	1.13988	1.20802	1.27822	1.3501	1.42095	1.48728	1.55244	1.6103	1.65922	1.69784	1.73991	1.78036	1.81891	1.8519	1.8822	1.90958
BEL	SSP5_REMIND	REScap	1.12147e-05	0.00392361	0.0077896	0.0116147	0.015548	0.0193155	0.0230477	0.0267257	0.0304321	0.0341273	0.0378106	0.0739589	0.109155	0.144395	0.180225	0.217416	0.256028	0.29598	0.337184	0.379391	0.421215	0.475957	0.533121	0.591374	0.65255	0.716001	0.782235	0.85561	0.93333	1.00571	1.06747	1.12564	1.18573	1.24689	1.30873	1.36895	1.42466	1.47877	1.52631	1.56615	1.59738	1.63115	1.66341	1.69395	1.71993	1.74367	1.76502
BEN	SSP1_AIMCGE	CAP	0	7.58144e-06	1.5786e-05	2.51953e-05	3.6225e-05	4.97224e-05	6.53819e-05	8.48294e-05	0.00010682	0.000131872	0.000156463	0.00162255	0.00324607	0.00502269	0.00698427	0.00912977	0.0114856	0.0140687	0.0169	0.0199652	0.0233738	0.02879	0.0347645	0.0413784	0.0484631	0.0562012	0.0646965	0.0739904	0.0838271	0.0945603	0.106284	0.119612	0.133565	0.149389	0.166216	0.184472	0.204467	0.224742	0.245949	0.267915	0.289064	0.306409	0.324151	0.341798	0.359928	0.377727	0.395798
BEN	SSP1_AIMCGE	CAPcap	0	0	0	0	0	0	0	0	0	0	0	0	0	0	0	0	0	0	0	0	0	0	0	0	0	0	0.0654109	0.0744943	0.0841242	0.0947225	0.106474	0.119834	0.133674	0.149516	0.166362	0.18464	0.204486	0.224764	0.245972	0.267915	0.289064	0.306409	0.324151	0.341798	0.359928	0.377727	0.395798
BEN	SSP1_AIMCGE	EPC	0	5.82809e-05	0.000121162	0.000191148	0.000272397	0.000367956	0.000475302	0.000609552	0.000750264	0.000911512	0.00105836	0.0106068	0.020439	0.0306465	0.04098	0.051423	0.0620554	0.0727756	0.0836718	0.0947181	0.106028	0.124699	0.143058	0.16171	0.180322	0.198	0.216601	0.235288	0.253284	0.272311	0.290549	0.31087	0.330703	0.351296	0.373604	0.395133	0.417149	0.438776	0.459941	0.480329	0.499166	0.512541	0.525989	0.538874	0.552067	0.564389	0.577316
BEN	SSP1_AIMCGE	EPCcap	0	0	0	0	0	0	0	0	0	0	0	0	0	0	0	0	0	0	0	0	0	0	0	0	0	0	0.226433	0.241989	0.257218	0.274576	0.292933	0.313371	0.332005	0.35265	0.375012	0.396588	0.417327	0.438956	0.460124	0.480329	0.499166	0.512541	0.525989	0.538874	0.552067	0.564389	0.577316
BEN	SSP1_AIMCGE	RES	0	8.22342e-06	1.69309e-05	2.66861e-05	3.77097e-05	5.08404e-05	6.55489e-05	8.32386e-05	0.000102187	0.000122873	0.000141966	0.00143042	0.00276995	0.00415416	0.00558217	0.00705893	0.00857667	0.0101318	0.0117338	0.0133843	0.0151023	0.0180136	0.0209887	0.0240769	0.0272923	0.0306125	0.0340406	0.0375797	0.0413383	0.0452357	0.0493417	0.0539289	0.0587871	0.0640392	0.069753	0.0758995	0.0824141	0.0893256	0.0963572	0.103617	0.110713	0.115925	0.12114	0.126555	0.132178	0.137768	0.143559
BEN	SSP1_AIMCGE	REScap	0	0	0	0	0	0	0	0	0	0	0	0	0	0	0	0	0	0	0	0	0	0	0	0	0	0	0.000374716	0.000816088	0.00132755	0.0019097	0.00256714	0.00332027	0.00416392	0.00511147	0.00617519	0.00735998	0.00866603	0.0101023	0.0116408	0.0132966	0.0150169	0.0165234	0.0180825	0.0197264	0.0214595	0.0232403	0.0251126
BEN	SSP1_GCAM	CAP	0.000614692	0.00121255	0.00181544	0.00244986	0.00310866	0.00377202	0.00444772	0.00519318	0.00590739	0.00667118	0.00744611	0.00845498	0.00953198	0.0106115	0.0117214	0.012885	0.0141139	0.015401	0.0166857	0.01801	0.0193937	0.0222841	0.0252846	0.0284813	0.0318867	0.0354306	0.039457	0.0430796	0.0473226	0.051776	0.0564925	0.0643244	0.07246	0.0812123	0.0906297	0.100112	0.110702	0.121554	0.132612	0.143948	0.155602	0.166884	0.178174	0.1901	0.202249	0.214291	0.226886
BEN	SSP1_GCAM	CAPcap	0	0	0	0	0	0	0	0	0	0	0	0	0	0	0	0	0	0	0	0	0	0	0	0	0	0.035856	0.0397432	0.0433058	0.0474328	0.05187	0.0566003	0.0643788	0.0725241	0.0812876	0.0907173	0.100213	0.110714	0.121567	0.132627	0.143948	0.155602	0.166884	0.178174	0.1901	0.202249	0.214291	0.226886
BEN	SSP1_GCAM	EPC	0.00470917	0.00919939	0.0136602	0.0181208	0.0227027	0.0269633	0.0311493	0.0357478	0.039605	0.0436505	0.0477063	0.0526749	0.0575351	0.0622548	0.0665305	0.0706699	0.0746156	0.0785974	0.0820409	0.0856644	0.0889768	0.0977186	0.106604	0.115079	0.123257	0.131163	0.139516	0.147139	0.154367	0.16203	0.16943	0.184801	0.198744	0.21268	0.227786	0.241542	0.255693	0.269625	0.283261	0.29639	0.309407	0.321346	0.3321	0.343736	0.355222	0.366382	0.377114
BEN	SSP1_GCAM	EPCcap	0	0	0	0	0	0	0	0	0	0	0	0	0	0	0	0	0	0	0	0	0	0	0	0	0	0.138302	0.144214	0.150744	0.156222	0.163584	0.171059	0.185678	0.199682	0.213676	0.228844	0.242658	0.255832	0.269769	0.28341	0.29639	0.309407	0.321346	0.3321	0.343736	0.355222	0.366382	0.377114
BEN	SSP1_GCAM	RES	0.000665731	0.00130435	0.00192764	0.0025616	0.00319795	0.00381283	0.00442404	0.00506321	0.0056374	0.00624147	0.00680392	0.00755519	0.00829831	0.00898467	0.00966091	0.0103282	0.0109883	0.0116424	0.0122315	0.0128767	0.0134564	0.0149596	0.0165138	0.0180576	0.0195936	0.0212137	0.0228384	0.0243691	0.0260042	0.0276477	0.0294157	0.0327266	0.0360411	0.0395099	0.0431659	0.0468688	0.0508059	0.0548119	0.058886	0.0630272	0.0672347	0.0713321	0.0752201	0.0794336	0.0837088	0.0880453	0.0924423
BEN	SSP1_GCAM	REScap	0	0	0	0	0	0	0	0	0	0	0	0	0	0	0	0	0	0	0	0	0	0	0	0	0	0.000543585	0.00115194	0.00181711	0.00254676	0.00333361	0.00418987	0.00536224	0.00665559	0.00809376	0.0096854	0.0114007	0.0132841	0.0152952	0.0174319	0.0196919	0.0220734	0.0245112	0.0269617	0.0296172	0.0323812	0.0352523	0.0382293
BEN	SSP1_IMAGE	CAP	0.0158452	0.0182211	0.0208783	0.0238123	0.0272544	0.0311487	0.0353304	0.040361	0.0456028	0.051501	0.0574908	0.0665465	0.0766073	0.0876494	0.0997159	0.112493	0.126567	0.141806	0.157529	0.173331	0.189449	0.202858	0.215535	0.228934	0.243118	0.256666	0.271048	0.28563	0.300619	0.315283	0.331553	0.345577	0.359436	0.373364	0.387239	0.401357	0.415067	0.42934	0.443087	0.457929	0.472517	0.488427	0.504588	0.520704	0.536809	0.55337	0.569432
BEN	SSP1_IMAGE	CAPcap	0	0	0	0	0	0	0	0	0	0	0	0	0	0	0	0	0	0	0	0	0	0	0	0	0	0	0.272531	0.286962	0.301374	0.315695	0.332	0.345781	0.359656	0.3736	0.387493	0.401628	0.415096	0.42937	0.443119	0.457929	0.472517	0.488427	0.504588	0.520704	0.536809	0.55337	0.569432
BEN	SSP1_IMAGE	EPC	0.111297	0.125309	0.141126	0.156164	0.174468	0.19226	0.212009	0.232338	0.251766	0.273252	0.292152	0.319903	0.347008	0.375583	0.401957	0.427421	0.452015	0.47615	0.500193	0.520598	0.538988	0.548631	0.559143	0.569328	0.579055	0.588633	0.59796	0.60537	0.613864	0.620775	0.629378	0.63486	0.641161	0.646086	0.652115	0.657086	0.662237	0.667434	0.672922	0.678413	0.68464	0.691651	0.69905	0.706681	0.71435	0.722514	0.730581
BEN	SSP1_IMAGE	EPCcap	0	0	0	0	0	0	0	0	0	0	0	0	0	0	0	0	0	0	0	0	0	0	0	0	0	0	0.607216	0.613284	0.618463	0.623465	0.632071	0.63621	0.642515	0.647447	0.653482	0.65846	0.662401	0.667597	0.673085	0.678413	0.68464	0.691651	0.69905	0.706681	0.71435	0.722514	0.730581
BEN	SSP1_IMAGE	RES	0.0173294	0.0197599	0.0224003	0.0251402	0.0283766	0.0318209	0.0354915	0.0397087	0.043925	0.0484316	0.0528083	0.0596264	0.0668033	0.0743621	0.0823269	0.0903883	0.0989252	0.107777	0.116476	0.125131	0.133129	0.13825	0.143174	0.148019	0.152922	0.157724	0.162572	0.167299	0.171892	0.176684	0.181685	0.185621	0.189364	0.193091	0.196802	0.200682	0.204734	0.208772	0.212987	0.21758	0.222562	0.228608	0.235068	0.241753	0.248677	0.256301	0.264215
BEN	SSP1_IMAGE	REScap	0	0	0	0	0	0	0	0	0	0	0	0	0	0	0	0	0	0	0	0	0	0	0	0	0	0	0.00221941	0.00452739	0.00691771	0.00940047	0.0119811	0.0145705	0.0172166	0.0199319	0.0227139	0.0255866	0.0285538	0.0315875	0.0347212	0.0379987	0.0414329	0.0452013	0.0491758	0.0533187	0.0576388	0.0622778	0.0671306
BEN	SSP1_MESSAGE	CAP	0.0166564	0.0190069	0.0213496	0.0239455	0.0267097	0.029545	0.0327155	0.0359741	0.039392	0.0429824	0.0468837	0.0517724	0.0569482	0.0625058	0.0683453	0.0744734	0.0809688	0.0878315	0.0951437	0.103301	0.111846	0.122928	0.135797	0.151414	0.169461	0.189428	0.212534	0.238489	0.268263	0.298134	0.32954	0.361224	0.394139	0.42995	0.466906	0.505672	0.545727	0.586558	0.627294	0.66478	0.698044	0.726842	0.754866	0.782146	0.808468	0.834499	0.859292
BEN	SSP1_MESSAGE	CAPcap	0	0	0	0	0	0	0	0	0	0	0	0	0	0	0	0	0	0	0	0	0	0	0	0	0	0	0.214492	0.239842	0.269018	0.298529	0.329979	0.361708	0.394364	0.430194	0.467168	0.505949	0.545756	0.586588	0.627324	0.66478	0.698044	0.726842	0.754866	0.782146	0.808468	0.834499	0.859292
BEN	SSP1_MESSAGE	EPC	0.115854	0.129551	0.14324	0.156563	0.170766	0.183757	0.198758	0.211695	0.224074	0.237728	0.250005	0.265324	0.279829	0.295452	0.308917	0.322521	0.335103	0.347522	0.361058	0.374252	0.387413	0.403719	0.422596	0.444499	0.46925	0.494249	0.519761	0.548655	0.577642	0.603562	0.630789	0.653624	0.677847	0.700789	0.724068	0.748266	0.771251	0.793748	0.815251	0.83456	0.850981	0.864448	0.877542	0.890437	0.902917	0.915584	0.927444
BEN	SSP1_MESSAGE	EPCcap	0	0	0	0	0	0	0	0	0	0	0	0	0	0	0	0	0	0	0	0	0	0	0	0	0	0	0.533995	0.557954	0.582692	0.606293	0.633475	0.656263	0.679131	0.702037	0.725271	0.749411	0.771381	0.793868	0.815362	0.83456	0.850981	0.864448	0.877542	0.890437	0.902917	0.915584	0.927444
BEN	SSP1_MESSAGE	RES	0.018131	0.0205368	0.0228279	0.0252851	0.0277782	0.030309	0.0330876	0.0357123	0.0383803	0.0410896	0.0438385	0.0473641	0.0508991	0.0544437	0.0579984	0.0615641	0.0651415	0.0687316	0.072336	0.076392	0.0804953	0.0863464	0.0928361	0.100668	0.11018	0.12035	0.132086	0.145801	0.160911	0.176296	0.193133	0.209365	0.227203	0.246704	0.26837	0.292338	0.3187	0.347461	0.378492	0.409529	0.438709	0.465149	0.493332	0.523391	0.555475	0.591553	0.629387
BEN	SSP1_MESSAGE	REScap	0	0	0	0	0	0	0	0	0	0	0	0	0	0	0	0	0	0	0	0	0	0	0	0	0	0	0.00237551	0.00508323	0.00816933	0.0116112	0.0155078	0.0197096	0.0244538	0.0298164	0.0359565	0.0430138	0.0511487	0.0605376	0.0713614	0.0831861	0.0954651	0.107735	0.121662	0.137617	0.156093	0.178838	0.205596
BEN	SSP1_REMIND	CAP	7.71381e-07	0.000551874	0.00112685	0.00172675	0.0023704	0.00304979	0.00377469	0.00455094	0.00538944	0.00623432	0.00715362	0.0130837	0.019202	0.0256888	0.0325652	0.0397275	0.0472941	0.0553237	0.06371	0.0730399	0.0830515	0.0990984	0.116186	0.134443	0.156889	0.180341	0.206983	0.235793	0.267359	0.302476	0.335856	0.364801	0.397616	0.433637	0.475504	0.521016	0.57055	0.623175	0.677035	0.729991	0.777885	0.820513	0.86304	0.905148	0.946964	0.987473	1.02642
BEN	SSP1_REMIND	CAPcap	0	0	0	0	0	0	0	0	0	0	0	0	0	0	0	0	0	0	0	0	0	0	0	0	0	0	0.208901	0.237137	0.268417	0.302874	0.3363	0.365288	0.397842	0.433883	0.475766	0.521293	0.570578	0.623204	0.677062	0.729991	0.777885	0.820513	0.86304	0.905148	0.946964	0.987473	1.02642
BEN	SSP1_REMIND	EPC	5.95278e-06	0.00422112	0.00854846	0.0128841	0.0174952	0.0221296	0.0268335	0.0318644	0.0367681	0.0418192	0.0466728	0.0809481	0.112387	0.142993	0.171073	0.19779	0.222661	0.246485	0.268918	0.29123	0.314306	0.34795	0.381098	0.413523	0.447541	0.479124	0.512608	0.544986	0.576725	0.608591	0.636448	0.657333	0.679291	0.703088	0.730446	0.758281	0.787395	0.816939	0.845514	0.872208	0.895667	0.915793	0.935724	0.955523	0.97506	0.994087	1.01253
BEN	SSP1_REMIND	EPCcap	0	0	0	0	0	0	0	0	0	0	0	0	0	0	0	0	0	0	0	0	0	0	0	0	0	0	0.526856	0.554315	0.58346	0.611306	0.639113	0.659955	0.680571	0.704328	0.731627	0.759394	0.787517	0.817049	0.84561	0.872208	0.895667	0.915793	0.935724	0.955523	0.97506	0.994087	1.01253
BEN	SSP1_REMIND	RES	8.41052e-07	0.000599122	0.00120899	0.0018305	0.00247923	0.00314806	0.00383748	0.00454801	0.00528017	0.00599588	0.0067252	0.0120457	0.0172466	0.0225194	0.0277908	0.0330647	0.0383446	0.0436341	0.0489365	0.0545668	0.0606132	0.0700607	0.0801069	0.0909211	0.103307	0.116364	0.130926	0.146432	0.164015	0.182969	0.201983	0.216828	0.234556	0.255593	0.281208	0.31183	0.348044	0.39113	0.439835	0.493959	0.549883	0.606404	0.672375	0.750286	0.844574	0.958663	1.09941
BEN	SSP1_REMIND	REScap	0	0	0	0	0	0	0	0	0	0	0	0	0	0	0	0	0	0	0	0	0	0	0	0	0	0	0.00243721	0.00533798	0.00878274	0.0128072	0.0173515	0.0218315	0.02697	0.0329629	0.0402017	0.0490503	0.060025	0.0740375	0.0916325	0.113932	0.14099	0.173691	0.220705	0.294701	0.431459	0.76426	2.83164
BEN	SSP1_WITCH	CAP	0.00139239	0.00298667	0.0047431	0.00681255	0.00924217	0.0122724	0.016068	0.0206336	0.0259327	0.0313416	0.0361182	0.0417986	0.0477296	0.0538455	0.0602855	0.0670083	0.0738613	0.0810038	0.0883293	0.0960355	0.104118	0.114954	0.126581	0.139101	0.152835	0.166662	0.181809	0.197345	0.214358	0.231283	0.249423	0.267118	0.286554	0.30712	0.327966	0.348622	0.370988	0.393899	0.417212	0.440311	0.462457	0.485519	0.509236	0.531933	0.55435	0.576084	0.597899
BEN	SSP1_WITCH	CAPcap	0	0	0	0	0	0	0	0	0	0	0	0	0	0	0	0	0	0	0	0	0	0	0	0	0	0	0	0	0	0	0	0	0.288159	0.308752	0.32919	0.349368	0.371787	0.39475	0.417766	0.440593	0.462756	0.485835	0.509267	0.531965	0.554383	0.576118	0.597899
BEN	SSP1_WITCH	EPC	0.010732	0.0228572	0.0362446	0.0513421	0.0690624	0.090051	0.115535	0.143973	0.174261	0.204279	0.227109	0.251608	0.273719	0.295739	0.314612	0.332399	0.348288	0.363273	0.379178	0.392638	0.406251	0.423635	0.442334	0.461052	0.479107	0.497479	0.515259	0.531415	0.548387	0.563577	0.579428	0.593052	0.608246	0.622054	0.635988	0.650803	0.664817	0.678518	0.691761	0.704613	0.716907	0.729167	0.740883	0.752389	0.763428	0.774303	0.784769
BEN	SSP1_WITCH	EPCcap	0	0	0	0	0	0	0	0	0	0	0	0	0	0	0	0	0	0	0	0	0	0	0	0	0	0	0	0	0	0	0	0	0.617582	0.630867	0.64244	0.654809	0.668781	0.682436	0.694294	0.705939	0.718214	0.730452	0.741026	0.752528	0.763563	0.774434	0.784769
BEN	SSP1_WITCH	RES	0.00152452	0.00327763	0.0052098	0.00746809	0.0101133	0.0134157	0.0174328	0.0222662	0.0277089	0.0331546	0.0376118	0.042628	0.0474323	0.0520464	0.0565157	0.0607604	0.0648412	0.0687563	0.0725868	0.0764247	0.0802835	0.0860693	0.0920658	0.0983201	0.104773	0.111574	0.118533	0.125798	0.133271	0.140825	0.148458	0.156013	0.164087	0.172567	0.181501	0.190743	0.200734	0.210912	0.221276	0.232068	0.242808	0.25432	0.265977	0.277774	0.289708	0.302098	0.314982
BEN	SSP1_WITCH	REScap	0	0	0	0	0	0	0	0	0	0	0	0	0	0	0	0	0	0	0	0	0	0	0	0	0	0	0	0	0	0	0	0	0.0021455	0.0044812	0.00701896	0.00976391	0.0127519	0.0159607	0.0193945	0.0230849	0.0269835	0.0312186	0.0357154	0.0404779	0.04551	0.0508864	0.0566351
BEN	SSP2_AIMCGE	CAP	0	0.000146116	0.000304547	0.000487134	0.000693791	0.000948342	0.00125941	0.00163	0.00204495	0.00250755	0.00297363	0.00834378	0.014191	0.02053	0.0273949	0.0347554	0.042668	0.0511709	0.0602309	0.0697881	0.0802771	0.0939182	0.108355	0.123482	0.139314	0.156114	0.17333	0.190813	0.210851	0.230013	0.250663	0.271773	0.294475	0.317585	0.341171	0.366254	0.390318	0.413962	0.437007	0.460201	0.482201	0.502163	0.520798	0.539489	0.55841	0.576281	0.593733
BEN	SSP2_AIMCGE	CAPcap	0	0	0	0	0	0	0	0	0	0	0	0	0	0	0	0	0	0	0	0	0	0	0	0	0	0	0	0	0	0	0	0	0	0	0	0	0	0	0	0.462397	0.484309	0.503411	0.52148	0.540153	0.5591	0.576878	0.59435
BEN	SSP2_AIMCGE	EPC	0	0.00114793	0.00239097	0.00378704	0.00538059	0.00730087	0.00964322	0.0123291	0.0153291	0.0184821	0.0216134	0.0580602	0.0944805	0.129661	0.164529	0.198922	0.232195	0.263144	0.294044	0.323996	0.35211	0.387322	0.419428	0.450567	0.4782	0.505568	0.530015	0.554549	0.576599	0.597953	0.61933	0.63884	0.657302	0.675574	0.693198	0.710361	0.726013	0.739681	0.752861	0.764936	0.776269	0.785412	0.793178	0.801444	0.809532	0.816553	0.823634
BEN	SSP2_AIMCGE	EPCcap	0	0	0	0	0	0	0	0	0	0	0	0	0	0	0	0	0	0	0	0	0	0	0	0	0	0	0	0	0	0	0	0	0	0	0	0	0	0	0	0.772657	0.783305	0.78974	0.795773	0.803873	0.811917	0.818586	0.82563
BEN	SSP2_AIMCGE	RES	0	0.000160166	0.000331762	0.000526387	0.000743884	0.00100342	0.0013166	0.00167558	0.00207141	0.00250181	0.00291343	0.00802265	0.0133945	0.0190033	0.0248217	0.0308547	0.0370895	0.043456	0.0500372	0.0567665	0.0637876	0.0730382	0.0825084	0.0920779	0.101708	0.111658	0.121642	0.131794	0.142308	0.153228	0.164373	0.175862	0.187685	0.200134	0.213283	0.22688	0.240222	0.252796	0.265617	0.27826	0.290657	0.301178	0.311359	0.321644	0.332027	0.342507	0.352532
BEN	SSP2_AIMCGE	REScap	0	0	0	0	0	0	0	0	0	0	0	0	0	0	0	0	0	0	0	0	0	0	0	0	0	0	0	0	0	0	0	0	0	0	0	0	0	0	0	0.0023806	0.00496638	0.00769452	0.0105756	0.0136239	0.016843	0.0202366	0.0237593
BEN	SSP2_GCAM	CAP	0.000777441	0.00183174	0.00291148	0.00397573	0.00506651	0.00615614	0.00728217	0.00842763	0.00957662	0.0107776	0.0119405	0.0188707	0.026097	0.033825	0.0420913	0.0511828	0.0609035	0.0713042	0.0820611	0.092711	0.103831	0.1129	0.121596	0.131217	0.140491	0.150006	0.160036	0.169866	0.178637	0.188371	0.197746	0.203297	0.209489	0.214261	0.220777	0.227824	0.232569	0.23988	0.244827	0.251246	0.257297	0.263012	0.269095	0.275656	0.281712	0.287013	0.292931
BEN	SSP2_GCAM	CAPcap	0	0	0	0	0	0	0	0	0	0	0	0	0	0	0	0	0	0	0	0	0	0	0	0	0	0	0	0	0	0	0	0	0	0	0	0	0	0	0.246418	0.252792	0.258166	0.263523	0.269602	0.276193	0.282188	0.287516	0.293226
BEN	SSP2_GCAM	EPC	0.00603994	0.0141685	0.0221213	0.0300063	0.0377736	0.0454582	0.0530753	0.060484	0.0678678	0.0746656	0.0812981	0.122247	0.161113	0.197315	0.233244	0.269082	0.303391	0.335001	0.365225	0.392651	0.416951	0.435013	0.449357	0.465535	0.478459	0.492146	0.503889	0.516128	0.525364	0.534193	0.544168	0.54508	0.547756	0.548656	0.551221	0.553531	0.554731	0.556991	0.558251	0.559545	0.562041	0.562517	0.564046	0.565726	0.567341	0.566859	0.568572
BEN	SSP2_GCAM	EPCcap	0	0	0	0	0	0	0	0	0	0	0	0	0	0	0	0	0	0	0	0	0	0	0	0	0	0	0	0	0	0	0	0	0	0	0	0	0	0	0.568838	0.569529	0.568039	0.566377	0.567768	0.569491	0.570637	0.570198	0.570678
BEN	SSP2_GCAM	RES	0.000851262	0.00199598	0.00314294	0.00426538	0.00537772	0.00648172	0.00757853	0.00866975	0.00975664	0.0108403	0.011854	0.0184819	0.0252308	0.0322153	0.0395533	0.047374	0.0555038	0.0639501	0.0722959	0.080395	0.0886159	0.0946461	0.100149	0.106245	0.111755	0.117261	0.122762	0.128257	0.133042	0.137802	0.142538	0.143668	0.145562	0.146788	0.148761	0.150764	0.152117	0.154196	0.155636	0.157127	0.15932	0.161044	0.162811	0.164618	0.166463	0.167727	0.169664
BEN	SSP2_GCAM	REScap	0	0	0	0	0	0	0	0	0	0	0	0	0	0	0	0	0	0	0	0	0	0	0	0	0	0	0	0	0	0	0	0	0	0	0	0	0	0	0.00338706	0.00678158	0.0102172	0.013643	0.0170854	0.0205448	0.024021	0.0274101	0.030924
BEN	SSP2_MESSAGE	CAP	0.0128618	0.0142037	0.0154876	0.0169379	0.0185952	0.0202819	0.0221508	0.0241258	0.0262446	0.028499	0.0307152	0.0333122	0.0358513	0.0388963	0.0418085	0.0448281	0.0480877	0.0519266	0.0557035	0.0600688	0.0642088	0.0716597	0.0790945	0.0876509	0.0977391	0.107879	0.119489	0.131666	0.145527	0.159098	0.173606	0.191183	0.208683	0.227166	0.245416	0.263608	0.283082	0.302936	0.324565	0.347176	0.37265	0.403423	0.438284	0.476184	0.51706	0.560725	0.602993
BEN	SSP2_MESSAGE	CAPcap	0	0	0	0	0	0	0	0	0	0	0	0	0	0	0	0	0	0	0	0	0	0	0	0	0	0	0	0	0	0	0	0	0	0	0	0	0	0	0	0.349407	0.374754	0.405192	0.439471	0.476838	0.517745	0.56143	0.603594
BEN	SSP2_MESSAGE	EPC	0.0926991	0.101596	0.109875	0.118201	0.127915	0.137254	0.147475	0.157965	0.168909	0.179683	0.188715	0.20039	0.210955	0.222864	0.232429	0.243096	0.254069	0.266303	0.275919	0.288359	0.299499	0.319434	0.338751	0.35833	0.381744	0.401693	0.425146	0.444729	0.468061	0.488058	0.50694	0.530991	0.552076	0.571799	0.590016	0.607602	0.62459	0.641108	0.657926	0.674932	0.693202	0.715399	0.738998	0.762482	0.786636	0.810876	0.832461
BEN	SSP2_MESSAGE	EPCcap	0	0	0	0	0	0	0	0	0	0	0	0	0	0	0	0	0	0	0	0	0	0	0	0	0	0	0	0	0	0	0	0	0	0	0	0	0	0	0	0.685408	0.702459	0.72272	0.743798	0.765262	0.789242	0.813283	0.834384
BEN	SSP2_MESSAGE	RES	0.0141357	0.0155079	0.0168048	0.0182387	0.0198397	0.0213619	0.0230805	0.0248682	0.0267271	0.0286591	0.0304518	0.0325999	0.0345818	0.036878	0.0389767	0.0411298	0.0433383	0.0459402	0.0482756	0.0510505	0.0535168	0.0585533	0.063338	0.0688358	0.0752176	0.081326	0.0884991	0.0953004	0.103289	0.110978	0.11851	0.128322	0.138078	0.147719	0.157339	0.167069	0.17708	0.187581	0.198829	0.211143	0.225153	0.243871	0.265729	0.291267	0.320056	0.352857	0.387182
BEN	SSP2_MESSAGE	REScap	0	0	0	0	0	0	0	0	0	0	0	0	0	0	0	0	0	0	0	0	0	0	0	0	0	0	0	0	0	0	0	0	0	0	0	0	0	0	0	0.00234306	0.0049483	0.00798578	0.0115348	0.0157426	0.0207293	0.026741	0.0337226
BEN	SSP2_REMIND	CAP	3.91181e-06	0.00128763	0.00261933	0.00401264	0.0055091	0.00714596	0.00888334	0.0107546	0.0127832	0.0149424	0.0171515	0.0301612	0.044243	0.0596476	0.0770167	0.097055	0.11926	0.14421	0.171988	0.202617	0.234642	0.262899	0.294131	0.32871	0.366779	0.408904	0.454052	0.503063	0.553276	0.60577	0.659715	0.70451	0.754564	0.804956	0.858484	0.912612	0.966663	1.0184	1.06616	1.10715	1.14074	1.16847	1.19311	1.2132	1.23249	1.24971	1.26414
BEN	SSP2_REMIND	CAPcap	0	0	0	0	0	0	0	0	0	0	0	0	0	0	0	0	0	0	0	0	0	0	0	0	0	0	0	0	0	0	0	0	0	0	0	0	0	0	0	0	0	1.16669	1.19139	1.2125	1.23173	1.24883	1.26316
BEN	SSP2_REMIND	EPC	3.05886e-05	0.010021	0.0202341	0.0304433	0.0412363	0.0526415	0.0645195	0.0768784	0.0898214	0.102352	0.115293	0.18755	0.254306	0.315786	0.375922	0.434401	0.48992	0.539768	0.58828	0.632758	0.670246	0.699103	0.725854	0.752598	0.777802	0.803173	0.826668	0.849882	0.870779	0.890458	0.908683	0.922851	0.937092	0.951211	0.965357	0.979053	0.99213	1.00431	1.01529	1.02483	1.03268	1.03941	1.04595	1.05152	1.05704	1.06238	1.06707
BEN	SSP2_REMIND	EPCcap	0	0	0	0	0	0	0	0	0	0	0	0	0	0	0	0	0	0	0	0	0	0	0	0	0	0	0	0	0	0	0	0	0	0	0	0	0	0	0	0	0	1.03764	1.04423	1.05065	1.05611	1.06135	1.06594
BEN	SSP2_REMIND	RES	4.30015e-06	0.00141184	0.00286027	0.00434956	0.00591755	0.00759671	0.00936361	0.0112229	0.0131796	0.0152391	0.0172838	0.0300512	0.0435696	0.0581749	0.0742781	0.092407	0.112317	0.133997	0.157837	0.183407	0.20955	0.231398	0.255301	0.281574	0.310595	0.342827	0.378361	0.417705	0.460153	0.505834	0.553971	0.597824	0.647845	0.705507	0.772793	0.850053	0.938173	1.03725	1.14569	1.25985	1.37199	1.48694	1.61468	1.74884	1.90569	2.08033	2.27474
BEN	SSP2_REMIND	REScap	0	0	0	0	0	0	0	0	0	0	0	0	0	0	0	0	0	0	0	0	0	0	0	0	0	0	0	0	0	0	0	0	0	0	0	0	0	0	0	0	0	0	0	0	0	0	0
BEN	SSP4_WITCH	CAP	0.00116642	0.00271871	0.00441696	0.00632585	0.00859469	0.0112502	0.0144332	0.0181388	0.0222046	0.0264389	0.0300026	0.0345995	0.0392125	0.0440626	0.0489913	0.0539545	0.0591335	0.0643904	0.0697119	0.0749869	0.0806503	0.0879527	0.0958535	0.104204	0.112966	0.122213	0.131754	0.141629	0.152548	0.163219	0.174351	0.18617	0.198029	0.210937	0.224453	0.23812	0.25234	0.267695	0.282481	0.298276	0.313768	0.330449	0.347414	0.364398	0.381314	0.398674	0.415865
BEN	SSP4_WITCH	CAPcap	0	0	0	0	0	0	0	0	0	0	0	0	0	0	0	0	0	0	0	0	0	0	0	0	0	0	0	0	0	0	0	0	0	0	0	0	0	0	0	0	0	0	0	0	0	0	0
BEN	SSP4_WITCH	EPC	0.00922328	0.0218611	0.0357499	0.0515967	0.0703756	0.0919775	0.118503	0.147395	0.178586	0.209892	0.2359	0.265941	0.296329	0.324534	0.351253	0.377742	0.402131	0.425255	0.447475	0.470156	0.490885	0.516988	0.542046	0.567855	0.591129	0.613857	0.635362	0.655814	0.676589	0.694288	0.711342	0.727814	0.743052	0.758241	0.772797	0.786363	0.799387	0.812109	0.823225	0.834261	0.843498	0.853238	0.86241	0.870753	0.878232	0.885742	0.892266
BEN	SSP4_WITCH	EPCcap	0	0	0	0	0	0	0	0	0	0	0	0	0	0	0	0	0	0	0	0	0	0	0	0	0	0	0	0	0	0	0	0	0	0	0	0	0	0	0	0	0	0	0	0	0	0	0
BEN	SSP4_WITCH	RES	0.00129891	0.00306579	0.00503359	0.0073068	0.0100542	0.0133077	0.0173138	0.0219708	0.0272247	0.0325881	0.0373402	0.0432038	0.0491684	0.0552853	0.061388	0.0675177	0.0737493	0.0799726	0.0862813	0.0926759	0.0991579	0.108156	0.117451	0.127267	0.137502	0.14821	0.159216	0.170529	0.182432	0.194102	0.206059	0.218673	0.231174	0.244657	0.258443	0.272537	0.286946	0.30217	0.316721	0.332099	0.346634	0.362329	0.378211	0.393603	0.40912	0.424757	0.439753
BEN	SSP4_WITCH	REScap	0	0	0	0	0	0	0	0	0	0	0	0	0	0	0	0	0	0	0	0	0	0	0	0	0	0	0	0	0	0	0	0	0	0	0	0	0	0	0	0	0	0	0	0	0	0	0
BEN	SSP5_GCAM	CAP	0.000794369	0.00308402	0.00540115	0.00770129	0.0100983	0.0124995	0.0149688	0.0173974	0.019988	0.0226002	0.0252726	0.0346525	0.0446182	0.0553716	0.0669545	0.0796184	0.0930957	0.107062	0.121706	0.13592	0.148612	0.154628	0.161042	0.167449	0.174068	0.180035	0.186044	0.19341	0.199364	0.205902	0.21226	0.214941	0.218001	0.219471	0.220854	0.222569	0.223613	0.224927	0.226695	0.228621	0.23106	0.234696	0.239083	0.242571	0.24679	0.250994	0.255341
BEN	SSP5_GCAM	CAPcap	0	0	0	0	0	0	0	0	0	0	0	0	0	0	0	0	0	0	0	0	0	0	0.161907	0.168225	0.174507	0.180279	0.18631	0.19353	0.199493	0.206043	0.212411	0.214959	0.21802	0.219471	0.220854	0.222569	0.223613	0.224927	0.226695	0.228621	0.23106	0.234696	0.239083	0.242571	0.24679	0.250994	0.255341
BEN	SSP5_GCAM	EPC	0.00607701	0.0231411	0.0398263	0.0557189	0.070927	0.0856585	0.0991698	0.111491	0.124532	0.13567	0.147434	0.188482	0.226319	0.261402	0.296618	0.328695	0.358701	0.386177	0.412935	0.433995	0.450819	0.453665	0.454866	0.456056	0.457599	0.458943	0.459601	0.461289	0.460654	0.461559	0.460815	0.456523	0.451095	0.44477	0.437708	0.430967	0.425097	0.418349	0.412778	0.407966	0.404324	0.402113	0.400898	0.398978	0.398357	0.397231	0.395822
BEN	SSP5_GCAM	EPCcap	0	0	0	0	0	0	0	0	0	0	0	0	0	0	0	0	0	0	0	0	0	0	0.463946	0.463859	0.462147	0.461629	0.462323	0.462639	0.46202	0.462939	0.46221	0.4567	0.451272	0.44477	0.437708	0.430967	0.425097	0.418349	0.412778	0.407966	0.404324	0.402113	0.400898	0.398978	0.398357	0.397231	0.395822
BEN	SSP5_GCAM	RES	0.000860882	0.00332599	0.00575458	0.00810581	0.0104708	0.0127412	0.0149742	0.0170793	0.0192477	0.0212801	0.0232813	0.0311572	0.0390759	0.047159	0.0555225	0.0642818	0.0731953	0.0818593	0.0905932	0.0984483	0.105265	0.106812	0.107929	0.109566	0.110784	0.112058	0.112949	0.114343	0.115367	0.116461	0.117623	0.116638	0.115813	0.114078	0.112593	0.111331	0.109971	0.108827	0.108149	0.107619	0.107731	0.108433	0.109453	0.110284	0.111419	0.112604	0.114072
BEN	SSP5_GCAM	REScap	0	0	0	0	0	0	0	0	0	0	0	0	0	0	0	0	0	0	0	0	0	0	0.00289072	0.0058027	0.00870837	0.0116226	0.0144963	0.0174324	0.0203086	0.0231901	0.0260781	0.0283996	0.0306737	0.0326008	0.0345045	0.0363883	0.0381499	0.0399042	0.0417598	0.0436049	0.045661	0.0479401	0.0503362	0.0526144	0.0550179	0.0574248	0.0599627
BEN	SSP5_REMIND	CAP	2.09136e-06	0.00073574	0.00148313	0.00223244	0.00300229	0.00380972	0.00460419	0.00546747	0.00629426	0.00719271	0.00808309	0.0165049	0.025151	0.0343852	0.0441092	0.0547738	0.0661935	0.0791268	0.0931374	0.108676	0.125742	0.150838	0.180772	0.214566	0.256567	0.304143	0.358537	0.419968	0.482637	0.551075	0.619291	0.681085	0.751398	0.829665	0.914891	1.00517	1.09881	1.19165	1.27801	1.35146	1.4052	1.4511	1.49214	1.52893	1.56205	1.59113	1.61565
BEN	SSP5_REMIND	CAPcap	0	0	0	0	0	0	0	0	0	0	0	0	0	0	0	0	0	0	0	0	0	0	0	0	0.257838	0.305165	0.359266	0.420396	0.483101	0.551276	0.619494	0.681283	0.751578	0.829681	0.9149	1.00517	1.09881	1.19165	1.27801	1.35146	1.4052	1.4511	1.49214	1.52893	1.56205	1.59113	1.61565
BEN	SSP5_REMIND	EPC	1.61964e-05	0.00569972	0.0112834	0.0168059	0.0222355	0.0277691	0.0328511	0.0380058	0.0429103	0.0476323	0.0524567	0.099847	0.142249	0.182653	0.21936	0.254658	0.287938	0.322833	0.35471	0.386314	0.416559	0.460433	0.503876	0.546491	0.593679	0.640656	0.686407	0.732483	0.771438	0.809965	0.844343	0.873111	0.903351	0.935579	0.968556	1.00187	1.03483	1.06654	1.09556	1.12083	1.14103	1.15908	1.17691	1.19382	1.21013	1.226	1.2409
BEN	SSP5_REMIND	EPCcap	0	0	0	0	0	0	0	0	0	0	0	0	0	0	0	0	0	0	0	0	0	0	0	0	0.602586	0.646917	0.690415	0.73465	0.773405	0.810818	0.84508	0.873738	0.903851	0.935623	0.968578	1.00187	1.03483	1.06654	1.09556	1.12083	1.14103	1.15908	1.17691	1.19382	1.21013	1.226	1.2409
BEN	SSP5_REMIND	RES	2.29067e-06	0.000804524	0.00160286	0.00238374	0.00317118	0.00395605	0.00471232	0.00548976	0.00619887	0.00693186	0.0076197	0.0152004	0.0226172	0.0301806	0.0377423	0.0457437	0.0538904	0.0627813	0.0719772	0.081878	0.0921827	0.10843	0.126775	0.147946	0.173936	0.204496	0.239587	0.282209	0.326962	0.379194	0.437406	0.495132	0.570827	0.672045	0.812378	1.0135	1.32146	1.82891	2.76691	4.84419	11.6934	-44.4825	-7.95659	-4.46075	-3.1441	-2.45455	-2.03121
BEN	SSP5_REMIND	REScap	0	0	0	0	0	0	0	0	0	0	0	0	0	0	0	0	0	0	0	0	0	0	0	0	0.00341225	0.00778268	0.0133358	0.0205747	0.0294459	0.0410187	0.0559967	0.0738649	0.101658	0.152117	0.277568	1.17665	-0.574178	-0.243421	-0.161358	-0.125875	-0.107441	-0.0950129	-0.0855555	-0.0781327	-0.0721649	-0.0672743	-0.0632037
BFA	SSP1_AIMCGE	CAP	0	5.44675e-06	1.14864e-05	1.87182e-05	2.76244e-05	3.88218e-05	5.30417e-05	7.09875e-05	9.2657e-05	0.000116965	0.000139772	0.00144075	0.00284267	0.00438313	0.00602045	0.00773676	0.00962151	0.0116554	0.0137855	0.0160658	0.0185482	0.0226509	0.0270652	0.031763	0.0368156	0.0421535	0.0476532	0.0538468	0.0601414	0.0667968	0.0741797	0.0818799	0.0898418	0.0988746	0.108251	0.117574	0.127624	0.138033	0.148108	0.159263	0.169512	0.177602	0.185674	0.194005	0.202463	0.211051	0.219483
BFA	SSP1_AIMCGE	CAPcap	0	0	0	0	0	0	0	0	0	0	0	0	0	0	0	0	0	0	0	0	0	0	0	0	0	0	0	0	0.0603601	0.0669149	0.074317	0.0820387	0.0899193	0.0989637	0.108353	0.117689	0.127637	0.138047	0.148124	0.159263	0.169512	0.177602	0.185674	0.194005	0.202463	0.211051	0.219483
BFA	SSP1_AIMCGE	EPC	0	4.86528e-05	0.000101199	0.000162334	0.000235069	0.000323652	0.000432849	0.000568332	0.000724341	0.000891747	0.00104025	0.010347	0.0196882	0.0291979	0.0384529	0.0479784	0.0568947	0.0662588	0.0752271	0.0845759	0.0939294	0.109377	0.124784	0.139744	0.154266	0.168993	0.183106	0.197081	0.210738	0.224168	0.238534	0.251615	0.265369	0.279604	0.294046	0.306366	0.320785	0.333963	0.345869	0.35872	0.369874	0.376742	0.383377	0.390111	0.397092	0.403694	0.410187
BFA	SSP1_AIMCGE	EPCcap	0	0	0	0	0	0	0	0	0	0	0	0	0	0	0	0	0	0	0	0	0	0	0	0	0	0	0	0	0.214201	0.226157	0.240636	0.253814	0.266516	0.280802	0.295296	0.30766	0.320945	0.334126	0.346035	0.35872	0.369874	0.376742	0.383377	0.390111	0.397092	0.403694	0.410187
BFA	SSP1_AIMCGE	RES	0	8.6766e-06	1.79434e-05	2.85012e-05	4.10621e-05	5.61688e-05	7.46159e-05	9.68368e-05	0.000122478	0.000149555	0.000172758	0.00171883	0.0032704	0.00485942	0.00639883	0.0079786	0.00951299	0.0111085	0.0126425	0.0142577	0.0158881	0.0187155	0.0215629	0.0244311	0.0273208	0.0302328	0.0331676	0.0361256	0.0391069	0.0421122	0.0454017	0.0486942	0.0520108	0.0556698	0.0593902	0.0628103	0.0666347	0.0705206	0.0740401	0.0780271	0.081603	0.0838468	0.0861067	0.0883825	0.0906736	0.0929797	0.0953004
BFA	SSP1_AIMCGE	REScap	0	0	0	0	0	0	0	0	0	0	0	0	0	0	0	0	0	0	0	0	0	0	0	0	0	0	0	0	0.000435662	0.000931473	0.001493	0.00211838	0.00280761	0.00357843	0.00441828	0.00529875	0.00627571	0.00732247	0.00839163	0.00957612	0.0107686	0.0118152	0.0128939	0.0140042	0.0151462	0.0163194	0.0175237
BFA	SSP1_GCAM	CAP	0.000445718	0.000887648	0.00134984	0.0018445	0.00236224	0.00291451	0.00349342	0.00411861	0.00477381	0.00545639	0.00615824	0.0070824	0.00807299	0.00912463	0.0101885	0.0113612	0.0125996	0.0138706	0.0152601	0.0166929	0.0182938	0.0211993	0.024277	0.0277235	0.031159	0.0348535	0.0389138	0.043015	0.0475833	0.0520649	0.0570817	0.0652994	0.0738113	0.0830049	0.0923258	0.102085	0.112457	0.12317	0.134077	0.145152	0.156287	0.167376	0.17846	0.189694	0.200816	0.212648	0.224382
BFA	SSP1_GCAM	CAPcap	0	0	0	0	0	0	0	0	0	0	0	0	0	0	0	0	0	0	0	0	0	0	0	0	0	0	0	0.0432409	0.047694	0.0521593	0.0571905	0.0653545	0.0738765	0.0830817	0.092415	0.102188	0.112469	0.123183	0.134092	0.145152	0.156287	0.167376	0.17846	0.189694	0.200816	0.212648	0.224382
BFA	SSP1_GCAM	EPC	0.00399906	0.0078131	0.0116623	0.0156434	0.0195732	0.0235407	0.0275304	0.0316853	0.0357324	0.0397091	0.0435746	0.0486246	0.0536552	0.058575	0.0633409	0.0682392	0.0728311	0.0777288	0.0825473	0.0870033	0.0915364	0.102067	0.112151	0.122564	0.132119	0.142358	0.152072	0.161631	0.17142	0.180571	0.190093	0.207239	0.224271	0.24058	0.256976	0.272284	0.287704	0.303456	0.318211	0.332363	0.345735	0.357834	0.369614	0.381348	0.392868	0.40463	0.414576
BFA	SSP1_GCAM	EPCcap	0	0	0	0	0	0	0	0	0	0	0	0	0	0	0	0	0	0	0	0	0	0	0	0	0	0	0	0.165522	0.173437	0.182264	0.191875	0.208195	0.225295	0.241666	0.258125	0.273491	0.287854	0.303611	0.31837	0.332363	0.345735	0.357834	0.369614	0.381348	0.392868	0.40463	0.414576
BFA	SSP1_GCAM	RES	0.000716449	0.00139646	0.00208024	0.00276785	0.00345967	0.00415585	0.00485678	0.00556271	0.00627386	0.00696849	0.00764083	0.00853092	0.0094182	0.0103031	0.0111534	0.0120338	0.0128761	0.0137545	0.0146331	0.0154691	0.016349	0.0183643	0.0203775	0.0224507	0.0244677	0.0265572	0.0286584	0.0307723	0.0329852	0.0351297	0.0373843	0.0416368	0.0458975	0.0502934	0.0547176	0.0591711	0.0638108	0.0684984	0.0732339	0.0780169	0.0826478	0.0873058	0.0917919	0.0963083	0.100855	0.105678	0.110292
BFA	SSP1_GCAM	REScap	0	0	0	0	0	0	0	0	0	0	0	0	0	0	0	0	0	0	0	0	0	0	0	0	0	0	0	0.000616129	0.00130078	0.00204851	0.00286498	0.00394091	0.00515221	0.0065097	0.00799952	0.00961868	0.011391	0.0132932	0.0153231	0.0174785	0.0197096	0.0220508	0.024446	0.0269447	0.0295454	0.0323243	0.0351261
[truncated: 12,313 more rows]
[truncated: 34 more columns]
